# Supplementary material for: The anatomy of past abrupt warmings recorded in Greenland ice
Source: Nat Commun. 2021 Apr 8;12:2106. doi: 10.1038/s41467-021-22241-w (PMC8032679; doi:10.1038/s41467-021-22241-w)
Supplement: Supplementary file 4 — Supplementary Data 1 [file 41467_2021_22241_MOESM4_ESM.xlsx]

## Sheet: NorthGRIP_d-excess
Supplementary Data 1. NorthGRIP high-resolution d-excess dataset
Capron E., S. O. Rasmussen, T. J. Popp, T. Erhardt, H. Fischer, A. Landais, J. Pedro, G. Vettoretti, A. Grinsted, V. Gkinis, B. Vaughn, A. Svensson, B. M. Vinther, J. W. C. White.
The anatomy of past abrupt warmings in Greenland ice, Nature Communications, 2021.
The dataset is displayed on its depth scale, on the GICC05 timescale up to 60 000 yr b2k (Svensson et al. CP, 4, 47-57), and on the GICC05modelext further down (Wolff et al. QSR, 29, 2828-2838)
Note that the NorthGRIP high-resolution d-excess record measured across the time interval 11 546 - 14 830 yr b2k, covering the last deglaciation, were originally published in Steffensen et al. (Science, 321, 680).
Depth	Age (yr b2k)	d-excess (‰)	Reference
1483.85	11546.1	7.6	Steffensen et al. Science 2008
1483.9	11546.8	7.5	Steffensen et al. Science 2008
1483.95	11547.5	7.7	Steffensen et al. Science 2008
1484	11548.3	8.2	Steffensen et al. Science 2008
1484.05	11549.2	7.1	Steffensen et al. Science 2008
1484.1	11550.1	9.6	Steffensen et al. Science 2008
1484.15	11550.8	8.6	Steffensen et al. Science 2008
1484.2	11551.7	8.2	Steffensen et al. Science 2008
1484.25	11553.2	8.9	Steffensen et al. Science 2008
1484.3	11554.3	7.5	Steffensen et al. Science 2008
1484.35	11555.5	7.5	Steffensen et al. Science 2008
1484.4	11556.4	7.2	Steffensen et al. Science 2008
1484.45	11557.2	7.4	Steffensen et al. Science 2008
1484.5	11558.1	8.8	Steffensen et al. Science 2008
1484.55	11558.8	8.1	Steffensen et al. Science 2008
1484.6	11559.7	8.3	Steffensen et al. Science 2008
1484.65	11560.6	9.8	Steffensen et al. Science 2008
1484.7	11561.4	9.8	Steffensen et al. Science 2008
1484.75	11562.2	8.6	Steffensen et al. Science 2008
1484.8	11563.1	9.2	Steffensen et al. Science 2008
1484.85	11563.9	8.5	Steffensen et al. Science 2008
1484.9	11564.9	9.7	Steffensen et al. Science 2008
1484.95	11565.6	10.3	Steffensen et al. Science 2008
1485	11566.4	10	Steffensen et al. Science 2008
1485.05	11567.7	9.8	Steffensen et al. Science 2008
1485.1	11569.1	8.6	Steffensen et al. Science 2008
1485.15	11570.2	10.9	Steffensen et al. Science 2008
1485.2	11571.4	9	Steffensen et al. Science 2008
1485.25	11572.2	7	Steffensen et al. Science 2008
1485.3	11572.8	11	Steffensen et al. Science 2008
1485.35	11573.5	9.2	Steffensen et al. Science 2008
1485.4	11574.3	8.7	Steffensen et al. Science 2008
1485.45	11575.4	9.1	Steffensen et al. Science 2008
1485.5	11576.6	8.6	Steffensen et al. Science 2008
1485.55	11577.4	11.1	Steffensen et al. Science 2008
1485.6	11578.2	10.1	Steffensen et al. Science 2008
1485.65	11578.9	7.6	Steffensen et al. Science 2008
1485.7	11579.8	9.4	Steffensen et al. Science 2008
1485.75	11580.5	10.9	Steffensen et al. Science 2008
1485.8	11581.3	10.9	Steffensen et al. Science 2008
1485.85	11582.2	6.1	Steffensen et al. Science 2008
1485.9	11582.9	9.1	Steffensen et al. Science 2008
1485.95	11583.6	9.3	Steffensen et al. Science 2008
1486	11584.3	8.7	Steffensen et al. Science 2008
1486.05	11584.9	9.1	Steffensen et al. Science 2008
1486.1	11585.6	8.8	Steffensen et al. Science 2008
1486.15	11586.5	7.1	Steffensen et al. Science 2008
1486.2	11587.3	6.5	Steffensen et al. Science 2008
1486.25	11588.1	14.9	Steffensen et al. Science 2008
1486.3	11589	7.1	Steffensen et al. Science 2008
1486.35	11589.9	8.2	Steffensen et al. Science 2008
1486.4	11590.8	8.3	Steffensen et al. Science 2008
1486.45	11591.7	7.2	Steffensen et al. Science 2008
1486.5	11592.5	8.7	Steffensen et al. Science 2008
1486.55	11593.3	10	Steffensen et al. Science 2008
1486.6	11594.1	10.2	Steffensen et al. Science 2008
1486.65	11594.9	10.4	Steffensen et al. Science 2008
1486.7	11595.7	10.6	Steffensen et al. Science 2008
1486.75	11596.4	10.3	Steffensen et al. Science 2008
1486.8	11597.1	8.6	Steffensen et al. Science 2008
1486.85	11597.9	7.6	Steffensen et al. Science 2008
1486.9	11598.7	8.1	Steffensen et al. Science 2008
1486.95	11599.5	7.4	Steffensen et al. Science 2008
1487	11600.6	5.5	Steffensen et al. Science 2008
1487.05	11601.8	7.3	Steffensen et al. Science 2008
1487.1	11602.6	8.1	Steffensen et al. Science 2008
1487.15	11603.4	8.2	Steffensen et al. Science 2008
1487.2	11604.3	10.6	Steffensen et al. Science 2008
1487.25	11605.2	8.4	Steffensen et al. Science 2008
1487.3	11605.8	9.1	Steffensen et al. Science 2008
1487.35	11606.7	8.9	Steffensen et al. Science 2008
1487.4	11607.9	8.9	Steffensen et al. Science 2008
1487.45	11608.8	6.6	Steffensen et al. Science 2008
1487.5	11609.5	8	Steffensen et al. Science 2008
1487.55	11610.3	11.7	Steffensen et al. Science 2008
1487.6	11611.1	9.1	Steffensen et al. Science 2008
1487.65	11611.8	10.6	Steffensen et al. Science 2008
1487.7	11612.5	9.7	Steffensen et al. Science 2008
1487.75	11613.3	8.1	Steffensen et al. Science 2008
1487.8	11614.2	7.7	Steffensen et al. Science 2008
1487.85	11615.1	10.5	Steffensen et al. Science 2008
1487.9	11616.2	8.2	Steffensen et al. Science 2008
1487.95	11617.1	9	Steffensen et al. Science 2008
1488	11617.9	6.2	Steffensen et al. Science 2008
1488.05	11618.7	6.3	Steffensen et al. Science 2008
1488.1	11619.5	8	Steffensen et al. Science 2008
1488.15	11620.3	7.2	Steffensen et al. Science 2008
1488.2	11621	8	Steffensen et al. Science 2008
1488.25	11621.8	9.8	Steffensen et al. Science 2008
1488.3	11622.6	9	Steffensen et al. Science 2008
1488.35	11623.4	9.1	Steffensen et al. Science 2008
1488.4	11624.1	8.8	Steffensen et al. Science 2008
1488.45	11625	7.7	Steffensen et al. Science 2008
1488.5	11625.9	8.8	Steffensen et al. Science 2008
1488.55	11626.8	8.4	Steffensen et al. Science 2008
1488.6	11627.5	5.8	Steffensen et al. Science 2008
1488.65	11628.1	8.9	Steffensen et al. Science 2008
1488.7	11629.2	8.5	Steffensen et al. Science 2008
1488.75	11629.9	9.7	Steffensen et al. Science 2008
1488.8	11630.7	8.5	Steffensen et al. Science 2008
1488.85	11631.5	6.4	Steffensen et al. Science 2008
1488.9	11632.2	7.2	Steffensen et al. Science 2008
1488.95	11633.1	8.1	Steffensen et al. Science 2008
1489	11634	7.7	Steffensen et al. Science 2008
1489.05	11634.8	9.6	Steffensen et al. Science 2008
1489.1	11635.8	8.4	Steffensen et al. Science 2008
1489.15	11637.2	6.5	Steffensen et al. Science 2008
1489.2	11638.3	8.5	Steffensen et al. Science 2008
1489.25	11639.2	8	Steffensen et al. Science 2008
1489.3	11640.2	8.7	Steffensen et al. Science 2008
1489.35	11641.1	7.8	Steffensen et al. Science 2008
1489.4	11642.1	7.9	Steffensen et al. Science 2008
1489.45	11642.8	7.7	Steffensen et al. Science 2008
1489.5	11643.5	8.5	Steffensen et al. Science 2008
1489.55	11644.4	7.2	Steffensen et al. Science 2008
1489.6	11645.2	6	Steffensen et al. Science 2008
1489.65	11646.2	7.7	Steffensen et al. Science 2008
1489.7	11646.9	9.6	Steffensen et al. Science 2008
1489.75	11647.5	10.1	Steffensen et al. Science 2008
1489.8	11648.3	9.2	Steffensen et al. Science 2008
1489.85	11649.4	6.5	Steffensen et al. Science 2008
1489.9	11650.1	7.5	Steffensen et al. Science 2008
1489.95	11651	8.9	Steffensen et al. Science 2008
1490	11651.7	5.1	Steffensen et al. Science 2008
1490.05	11652.5	5.9	Steffensen et al. Science 2008
1490.1	11653.4	8.6	Steffensen et al. Science 2008
1490.15	11654.2	9.9	Steffensen et al. Science 2008
1490.2	11655	7.3	Steffensen et al. Science 2008
1490.25	11656.2	5.9	Steffensen et al. Science 2008
1490.3	11656.8	10.6	Steffensen et al. Science 2008
1490.35	11657.8	6.7	Steffensen et al. Science 2008
1490.4	11658.7	6.9	Steffensen et al. Science 2008
1490.45	11659.6	9.9	Steffensen et al. Science 2008
1490.5	11660.4	7.9	Steffensen et al. Science 2008
1490.55	11661.1	8.3	Steffensen et al. Science 2008
1490.6	11661.9	9.9	Steffensen et al. Science 2008
1490.65	11662.8	8.8	Steffensen et al. Science 2008
1490.7	11663.9	7.8	Steffensen et al. Science 2008
1490.75	11664.9	6.5	Steffensen et al. Science 2008
1490.8	11665.9	5.8	Steffensen et al. Science 2008
1490.85	11667.3	8.7	Steffensen et al. Science 2008
1490.9	11668.5	9	Steffensen et al. Science 2008
1490.95	11669.4	9.8	Steffensen et al. Science 2008
1491	11670.4	9.1	Steffensen et al. Science 2008
1491.05	11671.4	8.3	Steffensen et al. Science 2008
1491.1	11672.5	10.1	Steffensen et al. Science 2008
1491.15	11673.6	8.9	Steffensen et al. Science 2008
1491.2	11674.6	10.2	Steffensen et al. Science 2008
1491.25	11675.5	9.6	Steffensen et al. Science 2008
1491.3	11676.4	10.7	Steffensen et al. Science 2008
1491.35	11677.3	8.6	Steffensen et al. Science 2008
1491.4	11678.4	7.2	Steffensen et al. Science 2008
1491.45	11679.6	8.8	Steffensen et al. Science 2008
1491.5	11680.6	9.1	Steffensen et al. Science 2008
1491.55	11681.6	9.2	Steffensen et al. Science 2008
1491.6	11682.6	10	Steffensen et al. Science 2008
1491.65	11683.8	9.6	Steffensen et al. Science 2008
1491.7	11684.5	9.2	Steffensen et al. Science 2008
1491.75	11685.2	7.9	Steffensen et al. Science 2008
1491.8	11686.1	7.7	Steffensen et al. Science 2008
1491.85	11687.3	8.9	Steffensen et al. Science 2008
1491.9	11688.6	8.5	Steffensen et al. Science 2008
1491.95	11689.6	6.4	Steffensen et al. Science 2008
1492	11690.5	7	Steffensen et al. Science 2008
1492.05	11691.3	9	Steffensen et al. Science 2008
1492.1	11692	8.6	Steffensen et al. Science 2008
1492.15	11693.4	7.9	Steffensen et al. Science 2008
1492.2	11694.8	7.2	Steffensen et al. Science 2008
1492.25	11696.1	6	Steffensen et al. Science 2008
1492.3	11697.8	5.6	Steffensen et al. Science 2008
1492.35	11699.8	8.4	Steffensen et al. Science 2008
1492.4	11700.7	8.1	Steffensen et al. Science 2008
1492.45	11702	9.3	Steffensen et al. Science 2008
1492.5	11703.7	12.5	Steffensen et al. Science 2008
1492.55	11705.2	10.9	Steffensen et al. Science 2008
1492.6	11706.5	11.2	Steffensen et al. Science 2008
1492.65	11708.1	9.7	Steffensen et al. Science 2008
1492.7	11709.6	10.4	Steffensen et al. Science 2008
1492.75	11711.2	10.7	Steffensen et al. Science 2008
1492.8	11713.3	10	Steffensen et al. Science 2008
1492.85	11715.4	10	Steffensen et al. Science 2008
1492.9	11717.1	10.2	Steffensen et al. Science 2008
1492.95	11718.9	10.5	Steffensen et al. Science 2008
1493	11721.2	11.3	Steffensen et al. Science 2008
1493.05	11723.2	11	Steffensen et al. Science 2008
1493.1	11724.3	13.5	Steffensen et al. Science 2008
1493.15	11725.4	12.9	Steffensen et al. Science 2008
1493.2	11727.3	9.1	Steffensen et al. Science 2008
1493.25	11728.7	10.4	Steffensen et al. Science 2008
1493.3	11729.8	10.7	Steffensen et al. Science 2008
1493.35	11730.9	11.5	Steffensen et al. Science 2008
1493.4	11732.6	6.7	Steffensen et al. Science 2008
1493.45	11733.9	10.4	Steffensen et al. Science 2008
1493.5	11735.6	10.3	Steffensen et al. Science 2008
1493.55	11737.6	12	Steffensen et al. Science 2008
1493.6	11739	12	Steffensen et al. Science 2008
1493.65	11740.1	10.6	Steffensen et al. Science 2008
1493.7	11741.6	13.7	Steffensen et al. Science 2008
1493.75	11743.6	11.3	Steffensen et al. Science 2008
1493.8	11745.6	6.7	Steffensen et al. Science 2008
1493.85	11746.8	10.7	Steffensen et al. Science 2008
1493.9	11748.4	9.3	Steffensen et al. Science 2008
1493.95	11749.8	9.9	Steffensen et al. Science 2008
1494	11751.5	10.8	Steffensen et al. Science 2008
1494.05	11753	10.7	Steffensen et al. Science 2008
1494.1	11754.4	12.6	Steffensen et al. Science 2008
1494.15	11755.7	11.1	Steffensen et al. Science 2008
1494.2	11757.1	10.3	Steffensen et al. Science 2008
1494.25	11759	10.3	Steffensen et al. Science 2008
1494.3	11760.6	7.5	Steffensen et al. Science 2008
1494.35	11762.2	11	Steffensen et al. Science 2008
1494.4	11763.7	12.6	Steffensen et al. Science 2008
1494.45	11765	11.2	Steffensen et al. Science 2008
1494.5	11766.6	13.4	Steffensen et al. Science 2008
1494.55	11767.9	10.4	Steffensen et al. Science 2008
1494.6	11770.3	9.1	Steffensen et al. Science 2008
1494.65	11771.8	9.9	Steffensen et al. Science 2008
1494.7	11773.6	9.8	Steffensen et al. Science 2008
1494.75	11775.2	11.4	Steffensen et al. Science 2008
1494.8	11776.9	11.1	Steffensen et al. Science 2008
1494.85	11779.3	9.9	Steffensen et al. Science 2008
1494.9	11781	10.3	Steffensen et al. Science 2008
1494.95	11782.7	9.5	Steffensen et al. Science 2008
1495	11784.9	10.9	Steffensen et al. Science 2008
1495.05	11786.2	11	Steffensen et al. Science 2008
1495.1	11787.5	9.7	Steffensen et al. Science 2008
1495.15	11789	9	Steffensen et al. Science 2008
1495.2	11791.1	9.7	Steffensen et al. Science 2008
1495.25	11793.1	11.2	Steffensen et al. Science 2008
1495.3	11794.9	10.4	Steffensen et al. Science 2008
1495.35	11796.1	10.4	Steffensen et al. Science 2008
1495.4	11798	12.8	Steffensen et al. Science 2008
1495.45	11799.7	9.7	Steffensen et al. Science 2008
1495.5	11801.4	7.8	Steffensen et al. Science 2008
1495.55	11802.7	10.5	Steffensen et al. Science 2008
1495.6	11803.9	8.7	Steffensen et al. Science 2008
1495.65	11805	11	Steffensen et al. Science 2008
1495.7	11806.7	9.5	Steffensen et al. Science 2008
1495.75	11808.5	11.6	Steffensen et al. Science 2008
1495.8	11810.4	11.4	Steffensen et al. Science 2008
1495.85	11812.6	10.4	Steffensen et al. Science 2008
1495.9	11814.2	11	Steffensen et al. Science 2008
1495.95	11816	8.9	Steffensen et al. Science 2008
1496	11817.7	11	Steffensen et al. Science 2008
1496.05	11819.3	10.1	Steffensen et al. Science 2008
1496.1	11820.7	9.8	Steffensen et al. Science 2008
1496.15	11822.4	9.5	Steffensen et al. Science 2008
1496.2	11823.7	10.4	Steffensen et al. Science 2008
1496.25	11825.4	11.8	Steffensen et al. Science 2008
1496.3	11826.6	11	Steffensen et al. Science 2008
1496.35	11827.8	10.3	Steffensen et al. Science 2008
1496.4	11829.4	10.3	Steffensen et al. Science 2008
1496.45	11831.9	10.9	Steffensen et al. Science 2008
1496.5	11834	11.6	Steffensen et al. Science 2008
1496.55	11836.3	10.2	Steffensen et al. Science 2008
1496.6	11838	9.5	Steffensen et al. Science 2008
1496.65	11839.1	10.8	Steffensen et al. Science 2008
1496.7	11840	9.9	Steffensen et al. Science 2008
1496.75	11842	9.6	Steffensen et al. Science 2008
1496.8	11844	9.1	Steffensen et al. Science 2008
1496.85	11845.4	8.7	Steffensen et al. Science 2008
1496.9	11846.9	10.7	Steffensen et al. Science 2008
1496.95	11848.4	9.9	Steffensen et al. Science 2008
1497	11850	9	Steffensen et al. Science 2008
1497.05	11851.5	9.8	Steffensen et al. Science 2008
1497.1	11853.4	8.2	Steffensen et al. Science 2008
1497.15	11855.3	10.4	Steffensen et al. Science 2008
1497.2	11856.9	6.8	Steffensen et al. Science 2008
1497.25	11858.7	10.1	Steffensen et al. Science 2008
1497.3	11860.8	10.9	Steffensen et al. Science 2008
1497.35	11862.3	9.2	Steffensen et al. Science 2008
1497.4	11864.1	10.5	Steffensen et al. Science 2008
1497.45	11865.7	9.3	Steffensen et al. Science 2008
1497.5	11867.7	9.1	Steffensen et al. Science 2008
1497.55	11869.5	10.1	Steffensen et al. Science 2008
1497.6	11871.7	8.3	Steffensen et al. Science 2008
1497.65	11873.4	9.1	Steffensen et al. Science 2008
1497.7	11874.7	10.3	Steffensen et al. Science 2008
1497.75	11875.9	12.4	Steffensen et al. Science 2008
1497.8	11878.1	9.9	Steffensen et al. Science 2008
1497.85	11880.5	10.7	Steffensen et al. Science 2008
1497.9	11882.4	12.4	Steffensen et al. Science 2008
1497.95	11884.1	10	Steffensen et al. Science 2008
1498	11886	11.8	Steffensen et al. Science 2008
1498.05	11888.6	10.7	Steffensen et al. Science 2008
1498.1	11890.9	11.1	Steffensen et al. Science 2008
1498.15	11892.5	11.1	Steffensen et al. Science 2008
1498.2	11893.8	10.2	Steffensen et al. Science 2008
1498.25	11895.7	7.4	Steffensen et al. Science 2008
1498.3	11897.4	7.6	Steffensen et al. Science 2008
1498.35	11899.2	11.7	Steffensen et al. Science 2008
1498.4	11901	7	Steffensen et al. Science 2008
1498.45	11902.6	7	Steffensen et al. Science 2008
1498.5	11904.2	9.6	Steffensen et al. Science 2008
1498.55	11906.1	7.5	Steffensen et al. Science 2008
1498.6	11908.1	10.2	Steffensen et al. Science 2008
1498.65	11909.7	11.9	Steffensen et al. Science 2008
1498.7	11911.5	11.5	Steffensen et al. Science 2008
1498.75	11913	9.2	Steffensen et al. Science 2008
1498.8	11915.1	8.8	Steffensen et al. Science 2008
1498.85	11916.4	11	Steffensen et al. Science 2008
1498.9	11918.3	10.7	Steffensen et al. Science 2008
1498.95	11919.8	8.6	Steffensen et al. Science 2008
1499	11921.2	8.6	Steffensen et al. Science 2008
1499.05	11922.5	13.5	Steffensen et al. Science 2008
1499.1	11924.1	9.3	Steffensen et al. Science 2008
1499.15	11925.8	9.7	Steffensen et al. Science 2008
1499.2	11927.5	10.5	Steffensen et al. Science 2008
1499.25	11929.5	10.9	Steffensen et al. Science 2008
1499.3	11931.5	10	Steffensen et al. Science 2008
1499.35	11933.5	8.9	Steffensen et al. Science 2008
1499.4	11935.6	7.2	Steffensen et al. Science 2008
1499.45	11936.9	12.5	Steffensen et al. Science 2008
1499.5	11938.4	13.1	Steffensen et al. Science 2008
1499.55	11939.9	10.6	Steffensen et al. Science 2008
1499.6	11941.6	10.2	Steffensen et al. Science 2008
1499.65	11943.9	9.4	Steffensen et al. Science 2008
1499.7	11945.7	11.1	Steffensen et al. Science 2008
1499.75	11947	9.7	Steffensen et al. Science 2008
1499.8	11948	10.9	Steffensen et al. Science 2008
1499.85	11949.8	9.6	Steffensen et al. Science 2008
1499.9	11951.3	12.3	Steffensen et al. Science 2008
1499.95	11953	9.1	Steffensen et al. Science 2008
1500	11954.8	10.9	Steffensen et al. Science 2008
1500.05	11956.3	11.4	Steffensen et al. Science 2008
1500.1	11957.7	10.1	Steffensen et al. Science 2008
1500.15	11958.9	9.8	Steffensen et al. Science 2008
1500.2	11960.7	8.8	Steffensen et al. Science 2008
1500.25	11962.5	10.6	Steffensen et al. Science 2008
1500.3	11964.6	9.3	Steffensen et al. Science 2008
1500.35	11966.4	11.1	Steffensen et al. Science 2008
1500.4	11967.8	11.2	Steffensen et al. Science 2008
1500.45	11969.8	10.4	Steffensen et al. Science 2008
1500.5	11971.2	10.8	Steffensen et al. Science 2008
1500.55	11972.6	13.4	Steffensen et al. Science 2008
1500.6	11973.7	10.6	Steffensen et al. Science 2008
1500.65	11975	10.9	Steffensen et al. Science 2008
1500.7	11977.6	9.6	Steffensen et al. Science 2008
1500.75	11979.4	10.4	Steffensen et al. Science 2008
1500.8	11981.5	10.8	Steffensen et al. Science 2008
1500.85	11983.4	12.3	Steffensen et al. Science 2008
1500.9	11985	10.6	Steffensen et al. Science 2008
1500.95	11986.7	10.1	Steffensen et al. Science 2008
1501	11988.2	11.8	Steffensen et al. Science 2008
1501.05	11990.3	13.2	Steffensen et al. Science 2008
1501.1	11992.6	10.1	Steffensen et al. Science 2008
1501.15	11994.2	10.9	Steffensen et al. Science 2008
1501.2	11995.6	11.6	Steffensen et al. Science 2008
1501.25	11997.5	7.9	Steffensen et al. Science 2008
1501.3	11999.4	10.5	Steffensen et al. Science 2008
1501.35	12001.2	10.2	Steffensen et al. Science 2008
1501.4	12003	10.1	Steffensen et al. Science 2008
1501.45	12004.9	8.1	Steffensen et al. Science 2008
1501.5	12006.8	12.4	Steffensen et al. Science 2008
1501.55	12008.2	8.5	Steffensen et al. Science 2008
1501.6	12009.5	7.3	Steffensen et al. Science 2008
1501.65	12011.3	10.1	Steffensen et al. Science 2008
1501.7	12013.7	11.3	Steffensen et al. Science 2008
1501.75	12015.2	8.5	Steffensen et al. Science 2008
1501.8	12017.5	11.4	Steffensen et al. Science 2008
1501.85	12019	10.7	Steffensen et al. Science 2008
1501.9	12020.7	10.3	Steffensen et al. Science 2008
1501.95	12022	9.8	Steffensen et al. Science 2008
1502	12024	8.5	Steffensen et al. Science 2008
1502.05	12026.1	12.1	Steffensen et al. Science 2008
1502.1	12027.4	11.4	Steffensen et al. Science 2008
1502.15	12028.6	6.8	Steffensen et al. Science 2008
1502.2	12030	9.4	Steffensen et al. Science 2008
1502.25	12031.3	10.7	Steffensen et al. Science 2008
1502.3	12032.9	8.6	Steffensen et al. Science 2008
1502.35	12034.4	10.3	Steffensen et al. Science 2008
1502.4	12036.1	11.8	Steffensen et al. Science 2008
1502.45	12037.3	8.7	Steffensen et al. Science 2008
1502.5	12038.6	10.6	Steffensen et al. Science 2008
1502.55	12040.5	8.9	Steffensen et al. Science 2008
1502.6	12042.4	8.2	Steffensen et al. Science 2008
1502.65	12044.1	10.1	Steffensen et al. Science 2008
1502.7	12045.5	9.5	Steffensen et al. Science 2008
1502.75	12047.8	8.9	Steffensen et al. Science 2008
1502.8	12049.5	12.8	Steffensen et al. Science 2008
1502.85	12050.9	12.7	Steffensen et al. Science 2008
1502.9	12052.6	8.7	Steffensen et al. Science 2008
1502.95	12054.5	10	Steffensen et al. Science 2008
1503	12056.4	7.7	Steffensen et al. Science 2008
1503.05	12058.1	11.6	Steffensen et al. Science 2008
1503.1	12059.5	7.7	Steffensen et al. Science 2008
1503.15	12061.4	5.9	Steffensen et al. Science 2008
1503.2	12063.4	6.9	Steffensen et al. Science 2008
1503.25	12065	10.6	Steffensen et al. Science 2008
1503.3	12066.7	6.1	Steffensen et al. Science 2008
1503.35	12068.4	9.3	Steffensen et al. Science 2008
1503.4	12070	11	Steffensen et al. Science 2008
1503.45	12071.9	9.2	Steffensen et al. Science 2008
1503.5	12073.4	10.4	Steffensen et al. Science 2008
1503.55	12075.6	11	Steffensen et al. Science 2008
1503.6	12077.3	8	Steffensen et al. Science 2008
1503.65	12078.9	9.7	Steffensen et al. Science 2008
1503.7	12080.8	8.3	Steffensen et al. Science 2008
1503.75	12082.2	8.2	Steffensen et al. Science 2008
1503.8	12083.3	9.9	Steffensen et al. Science 2008
1503.85	12084.6	8.3	Steffensen et al. Science 2008
1503.9	12086.3	10.1	Steffensen et al. Science 2008
1503.95	12088	5	Steffensen et al. Science 2008
1504	12089.7	9.9	Steffensen et al. Science 2008
1504.05	12092.1	7.5	Steffensen et al. Science 2008
1504.1	12093.8	5.5	Steffensen et al. Science 2008
1504.15	12095.5	9.7	Steffensen et al. Science 2008
1504.2	12097.5	9.3	Steffensen et al. Science 2008
1504.25	12099.2	8.2	Steffensen et al. Science 2008
1504.3	12101.2	8.3	Steffensen et al. Science 2008
1504.35	12102.6	7.9	Steffensen et al. Science 2008
1504.4	12104.7	9	Steffensen et al. Science 2008
1504.45	12106.5	7.6	Steffensen et al. Science 2008
1504.5	12108.4	9.3	Steffensen et al. Science 2008
1504.55	12110.6	9.3	Steffensen et al. Science 2008
1504.6	12112.8	8.9	Steffensen et al. Science 2008
1504.65	12114.9	8.7	Steffensen et al. Science 2008
1504.7	12116	10.4	Steffensen et al. Science 2008
1504.75	12118.4	10.3	Steffensen et al. Science 2008
1504.8	12119.9	10.9	Steffensen et al. Science 2008
1504.85	12121.1	9.1	Steffensen et al. Science 2008
1504.9	12122.9	10.4	Steffensen et al. Science 2008
1504.95	12124.8	9	Steffensen et al. Science 2008
1505	12126.8	4.6	Steffensen et al. Science 2008
1505.05	12128.6	10.9	Steffensen et al. Science 2008
1505.1	12130.4	11.1	Steffensen et al. Science 2008
1505.15	12132.2	9.8	Steffensen et al. Science 2008
1505.2	12133.7	8.8	Steffensen et al. Science 2008
1505.25	12135.5	9	Steffensen et al. Science 2008
1505.3	12137.1	8.8	Steffensen et al. Science 2008
1505.35	12138.8	8.5	Steffensen et al. Science 2008
1505.4	12140.7	9.7	Steffensen et al. Science 2008
1505.45	12142.5	9	Steffensen et al. Science 2008
1505.5	12144.6	11.6	Steffensen et al. Science 2008
1505.55	12146.6	7.6	Steffensen et al. Science 2008
1505.6	12148.3	8.9	Steffensen et al. Science 2008
1505.65	12150	11.4	Steffensen et al. Science 2008
1505.7	12152.4	9	Steffensen et al. Science 2008
1505.75	12154.2	7.1	Steffensen et al. Science 2008
1505.8	12156.1	5.9	Steffensen et al. Science 2008
1505.85	12158.4	7.7	Steffensen et al. Science 2008
1505.9	12160.1	7.8	Steffensen et al. Science 2008
1505.95	12162.1	6.4	Steffensen et al. Science 2008
1506	12163.8	9.6	Steffensen et al. Science 2008
1506.05	12166.1	7.6	Steffensen et al. Science 2008
1506.1	12167.9	9.1	Steffensen et al. Science 2008
1506.15	12170.1	9.1	Steffensen et al. Science 2008
1506.2	12172.6	10.5	Steffensen et al. Science 2008
1506.25	12174.3	10.1	Steffensen et al. Science 2008
1506.3	12176.1	10.6	Steffensen et al. Science 2008
1506.35	12178.4	9.2	Steffensen et al. Science 2008
1506.4	12180.3	9.5	Steffensen et al. Science 2008
1506.45	12182.4	12.9	Steffensen et al. Science 2008
1506.5	12184.1	11.2	Steffensen et al. Science 2008
1506.55	12186.2	10	Steffensen et al. Science 2008
1506.6	12188.1	10.5	Steffensen et al. Science 2008
1506.65	12189.7	11.1	Steffensen et al. Science 2008
1506.7	12191.4	7.7	Steffensen et al. Science 2008
1506.75	12193	12.1	Steffensen et al. Science 2008
1506.8	12193.7	10.8	Steffensen et al. Science 2008
1506.85	12195.3	9.5	Steffensen et al. Science 2008
1506.9	12197.3	10.2	Steffensen et al. Science 2008
1506.95	12199.6	12	Steffensen et al. Science 2008
1507	12200.7	10.1	Steffensen et al. Science 2008
1507.05	12202.3	7.9	Steffensen et al. Science 2008
1507.1	12204.7	8.3	Steffensen et al. Science 2008
1507.15	12206.6	10.7	Steffensen et al. Science 2008
1507.2	12208.4	9.1	Steffensen et al. Science 2008
1507.25	12210.5	10.7	Steffensen et al. Science 2008
1507.3	12212.1	8.8	Steffensen et al. Science 2008
1507.35	12213.8	7	Steffensen et al. Science 2008
1507.4	12215.9	9.2	Steffensen et al. Science 2008
1507.45	12217.8	8.4	Steffensen et al. Science 2008
1507.5	12219.5	8.8	Steffensen et al. Science 2008
1507.55	12221	8.1	Steffensen et al. Science 2008
1507.6	12222.9	10.4	Steffensen et al. Science 2008
1507.65	12224.7	10.7	Steffensen et al. Science 2008
1507.7	12226.5	8.7	Steffensen et al. Science 2008
1507.75	12228.6	6.8	Steffensen et al. Science 2008
1507.8	12230.4	8.8	Steffensen et al. Science 2008
1507.85	12232.7	8.6	Steffensen et al. Science 2008
1507.9	12234.6	9	Steffensen et al. Science 2008
1507.95	12236.5	12.4	Steffensen et al. Science 2008
1508	12238	11.9	Steffensen et al. Science 2008
1508.05	12239.9	8.7	Steffensen et al. Science 2008
1508.1	12242	10	Steffensen et al. Science 2008
1508.15	12243.6	10.8	Steffensen et al. Science 2008
1508.2	12244.8	10.5	Steffensen et al. Science 2008
1508.25	12246.6	9.3	Steffensen et al. Science 2008
1508.3	12248.1	10.7	Steffensen et al. Science 2008
1508.35	12250.3	11.5	Steffensen et al. Science 2008
1508.4	12252	8.4	Steffensen et al. Science 2008
1508.45	12254.2	6	Steffensen et al. Science 2008
1508.5	12255.9	12.1	Steffensen et al. Science 2008
1508.55	12258.3	11.6	Steffensen et al. Science 2008
1508.6	12260	12.4	Steffensen et al. Science 2008
1508.65	12261.9	9.4	Steffensen et al. Science 2008
1508.7	12263.4	10.7	Steffensen et al. Science 2008
1508.75	12264.9	12.4	Steffensen et al. Science 2008
1508.8	12266.7	11.1	Steffensen et al. Science 2008
1508.85	12268.6	8.6	Steffensen et al. Science 2008
1508.9	12270.4	9.3	Steffensen et al. Science 2008
1508.95	12272.3	14.3	Steffensen et al. Science 2008
1509	12273.6	9	Steffensen et al. Science 2008
1509.05	12275.6	6.7	Steffensen et al. Science 2008
1509.1	12276.8	8.6	Steffensen et al. Science 2008
1509.15	12278.4	7.7	Steffensen et al. Science 2008
1509.2	12279.4	6.9	Steffensen et al. Science 2008
1509.25	12281.2	8.2	Steffensen et al. Science 2008
1509.3	12283.6	10.6	Steffensen et al. Science 2008
1509.35	12285	10.3	Steffensen et al. Science 2008
1509.4	12287.3	8.9	Steffensen et al. Science 2008
1509.45	12289.5	9.6	Steffensen et al. Science 2008
1509.5	12291.3	10.7	Steffensen et al. Science 2008
1509.55	12292.2	10.2	Steffensen et al. Science 2008
1509.6	12293.6	9.8	Steffensen et al. Science 2008
1509.65	12295.1	12	Steffensen et al. Science 2008
1509.7	12297.1	10	Steffensen et al. Science 2008
1509.75	12299.3	10.4	Steffensen et al. Science 2008
1509.8	12301.1	7.2	Steffensen et al. Science 2008
1509.85	12302.5	8.8	Steffensen et al. Science 2008
1509.9	12304.6	11.5	Steffensen et al. Science 2008
1509.95	12305.9	10.3	Steffensen et al. Science 2008
1510	12308.1	8	Steffensen et al. Science 2008
1510.05	12310.3	9.5	Steffensen et al. Science 2008
1510.1	12311.8	12.4	Steffensen et al. Science 2008
1510.15	12313.3	10.9	Steffensen et al. Science 2008
1510.2	12314.9	11.5	Steffensen et al. Science 2008
1510.25	12316.9	10.1	Steffensen et al. Science 2008
1510.3	12319.4	9.8	Steffensen et al. Science 2008
1510.35	12321.8	9.1	Steffensen et al. Science 2008
1510.4	12323.5	6.5	Steffensen et al. Science 2008
1510.45	12325.5	6.9	Steffensen et al. Science 2008
1510.5	12327.4	10.1	Steffensen et al. Science 2008
1510.55	12329.5	11.3	Steffensen et al. Science 2008
1510.6	12332	6.5	Steffensen et al. Science 2008
1510.65	12333.8	10.1	Steffensen et al. Science 2008
1510.7	12335.8	9.9	Steffensen et al. Science 2008
1510.75	12337.8	10.7	Steffensen et al. Science 2008
1510.8	12339.9	10.1	Steffensen et al. Science 2008
1510.85	12341.4	7.7	Steffensen et al. Science 2008
1510.9	12342.9	10.1	Steffensen et al. Science 2008
1510.95	12344.7	11.2	Steffensen et al. Science 2008
1511	12346.3	10.4	Steffensen et al. Science 2008
1511.05	12347.8	6.4	Steffensen et al. Science 2008
1511.1	12349.5	11.4	Steffensen et al. Science 2008
1511.15	12350.7	11.3	Steffensen et al. Science 2008
1511.2	12352.3	7.2	Steffensen et al. Science 2008
1511.25	12354.2	13.1	Steffensen et al. Science 2008
1511.3	12356.3	12	Steffensen et al. Science 2008
1511.35	12359.3	10.1	Steffensen et al. Science 2008
1511.4	12361.9	8.5	Steffensen et al. Science 2008
1511.45	12364.2	11.4	Steffensen et al. Science 2008
1511.5	12366.4	7.9	Steffensen et al. Science 2008
1511.55	12368.6	10.3	Steffensen et al. Science 2008
1511.6	12371	8.3	Steffensen et al. Science 2008
1511.65	12372.4	6.5	Steffensen et al. Science 2008
1511.7	12374.6	11.9	Steffensen et al. Science 2008
1511.75	12376.4	11.9	Steffensen et al. Science 2008
1511.8	12378.1	10.9	Steffensen et al. Science 2008
1511.85	12380	9.8	Steffensen et al. Science 2008
1511.9	12381.8	12.8	Steffensen et al. Science 2008
1511.95	12383.4	9.2	Steffensen et al. Science 2008
1512	12385	10.9	Steffensen et al. Science 2008
1512.05	12387.3	8.5	Steffensen et al. Science 2008
1512.1	12389	8.2	Steffensen et al. Science 2008
1512.15	12390.6	8	Steffensen et al. Science 2008
1512.2	12392.6	5.6	Steffensen et al. Science 2008
1512.25	12394.5	10.4	Steffensen et al. Science 2008
1512.3	12395.9	4.7	Steffensen et al. Science 2008
1512.35	12397.2	8.9	Steffensen et al. Science 2008
1512.4	12398.4	9.5	Steffensen et al. Science 2008
1512.45	12400.5	9.3	Steffensen et al. Science 2008
1512.5	12402	11.1	Steffensen et al. Science 2008
1512.55	12404.1	9.9	Steffensen et al. Science 2008
1512.6	12406.1	7.8	Steffensen et al. Science 2008
1512.65	12407.8	11	Steffensen et al. Science 2008
1512.7	12409.5	9	Steffensen et al. Science 2008
1512.75	12411.9	13	Steffensen et al. Science 2008
1512.8	12414.1	8.6	Steffensen et al. Science 2008
1512.85	12416.5	10.1	Steffensen et al. Science 2008
1512.9	12418.3	8.8	Steffensen et al. Science 2008
1512.95	12419.4	8.6	Steffensen et al. Science 2008
1513	12421.1	8	Steffensen et al. Science 2008
1513.05	12423.3	11.6	Steffensen et al. Science 2008
1513.1	12424.9	10.4	Steffensen et al. Science 2008
1513.15	12425.9	9.9	Steffensen et al. Science 2008
1513.2	12427.2	11.6	Steffensen et al. Science 2008
1513.25	12428.7	9.5	Steffensen et al. Science 2008
1513.3	12430	8.7	Steffensen et al. Science 2008
1513.35	12431.6	9	Steffensen et al. Science 2008
1513.4	12432.9	10.6	Steffensen et al. Science 2008
1513.45	12434.6	10.6	Steffensen et al. Science 2008
1513.5	12436.5	9.9	Steffensen et al. Science 2008
1513.55	12438.5	10.7	Steffensen et al. Science 2008
1513.6	12440.9	11.1	Steffensen et al. Science 2008
1513.65	12442.5	9.3	Steffensen et al. Science 2008
1513.7	12444.1	8.5	Steffensen et al. Science 2008
1513.75	12445.4	11.9	Steffensen et al. Science 2008
1513.8	12446.4	13.1	Steffensen et al. Science 2008
1513.85	12447.5	9.9	Steffensen et al. Science 2008
1513.9	12448.7	9.8	Steffensen et al. Science 2008
1513.95	12450.3	9.2	Steffensen et al. Science 2008
1514	12452	11.1	Steffensen et al. Science 2008
1514.05	12454	4.2	Steffensen et al. Science 2008
1514.1	12455.9	10.3	Steffensen et al. Science 2008
1514.15	12457.8	13.8	Steffensen et al. Science 2008
1514.2	12459.3	9.1	Steffensen et al. Science 2008
1514.25	12460.8	8.7	Steffensen et al. Science 2008
1514.3	12462.9	8.7	Steffensen et al. Science 2008
1514.35	12465	13	Steffensen et al. Science 2008
1514.4	12466.3	9.5	Steffensen et al. Science 2008
1514.45	12467.8	9.4	Steffensen et al. Science 2008
1514.5	12470.2	7.4	Steffensen et al. Science 2008
1514.55	12472.6	8.7	Steffensen et al. Science 2008
1514.6	12474.1	12.7	Steffensen et al. Science 2008
1514.65	12475.6	7.1	Steffensen et al. Science 2008
1514.7	12477.3	10.2	Steffensen et al. Science 2008
1514.75	12479.2	8.7	Steffensen et al. Science 2008
1514.8	12480.8	7.7	Steffensen et al. Science 2008
1514.85	12482.8	8.4	Steffensen et al. Science 2008
1514.9	12485.2	8.1	Steffensen et al. Science 2008
1514.95	12487.2	9.8	Steffensen et al. Science 2008
1515	12488.8	11.6	Steffensen et al. Science 2008
1515.05	12490.4	7.8	Steffensen et al. Science 2008
1515.1	12492.5	9.6	Steffensen et al. Science 2008
1515.15	12494.4	10.1	Steffensen et al. Science 2008
1515.2	12496.2	10.9	Steffensen et al. Science 2008
1515.25	12498.8	9.1	Steffensen et al. Science 2008
1515.3	12500.1	9.8	Steffensen et al. Science 2008
1515.35	12501.5	10.7	Steffensen et al. Science 2008
1515.4	12502.6	10	Steffensen et al. Science 2008
1515.45	12503.8	9.4	Steffensen et al. Science 2008
1515.5	12505	8.8	Steffensen et al. Science 2008
1515.55	12507.4	8.7	Steffensen et al. Science 2008
1515.6	12509.5	6.2	Steffensen et al. Science 2008
1515.65	12511.3	9.1	Steffensen et al. Science 2008
1515.7	12513.6	9.4	Steffensen et al. Science 2008
1515.75	12515.1	10.6	Steffensen et al. Science 2008
1515.8	12517.4	7.1	Steffensen et al. Science 2008
1515.85	12519.3	11.5	Steffensen et al. Science 2008
1515.9	12521.5	9.8	Steffensen et al. Science 2008
1515.95	12523.7	7.9	Steffensen et al. Science 2008
1516	12525.3	9.8	Steffensen et al. Science 2008
1516.05	12526.7	7.7	Steffensen et al. Science 2008
1516.1	12528.5	8.8	Steffensen et al. Science 2008
1516.15	12530.7	7.5	Steffensen et al. Science 2008
1516.2	12532.3	10.1	Steffensen et al. Science 2008
1516.25	12534.3	9.4	Steffensen et al. Science 2008
1516.3	12536.4	7	Steffensen et al. Science 2008
1516.35	12538.3	9.8	Steffensen et al. Science 2008
1516.4	12540	10.6	Steffensen et al. Science 2008
1516.45	12542.1	8.4	Steffensen et al. Science 2008
1516.5	12544.4	9.5	Steffensen et al. Science 2008
1516.55	12546.4	10	Steffensen et al. Science 2008
1516.6	12548.2	8.9	Steffensen et al. Science 2008
1516.65	12549.6	3.8	Steffensen et al. Science 2008
1516.7	12551.6	9	Steffensen et al. Science 2008
1516.75	12553.6	10.3	Steffensen et al. Science 2008
1516.8	12555.8	9.3	Steffensen et al. Science 2008
1516.85	12557.9	9.5	Steffensen et al. Science 2008
1516.9	12559.6	13.5	Steffensen et al. Science 2008
1516.95	12561.7	11.6	Steffensen et al. Science 2008
1517	12564.1	9.8	Steffensen et al. Science 2008
1517.05	12566.4	12.2	Steffensen et al. Science 2008
1517.1	12568.4	10.6	Steffensen et al. Science 2008
1517.15	12570.4	8.8	Steffensen et al. Science 2008
1517.2	12571.8	7.9	Steffensen et al. Science 2008
1517.25	12573.4	8.8	Steffensen et al. Science 2008
1517.3	12574.6	9.6	Steffensen et al. Science 2008
1517.35	12576.3	8.2	Steffensen et al. Science 2008
1517.4	12577.9	9.6	Steffensen et al. Science 2008
1517.45	12578.9	11.3	Steffensen et al. Science 2008
1517.5	12580.8	8.1	Steffensen et al. Science 2008
1517.55	12581.9	8.8	Steffensen et al. Science 2008
1517.6	12583.8	8	Steffensen et al. Science 2008
1517.65	12586	8.1	Steffensen et al. Science 2008
1517.7	12588.3	12.1	Steffensen et al. Science 2008
1517.75	12590.9	8.3	Steffensen et al. Science 2008
1517.8	12593.2	9.7	Steffensen et al. Science 2008
1517.85	12595.7	12.5	Steffensen et al. Science 2008
1517.9	12597.6	11.5	Steffensen et al. Science 2008
1517.95	12599.6	8.9	Steffensen et al. Science 2008
1518	12602.2	9.4	Steffensen et al. Science 2008
1518.05	12603.9	7.2	Steffensen et al. Science 2008
1518.1	12606.1	8.2	Steffensen et al. Science 2008
1518.15	12608.3	7.4	Steffensen et al. Science 2008
1518.2	12610.2	7.2	Steffensen et al. Science 2008
1518.25	12612.1	7.7	Steffensen et al. Science 2008
1518.3	12614.6	9.3	Steffensen et al. Science 2008
1518.35	12616.5	6.6	Steffensen et al. Science 2008
1518.4	12618.9	9.9	Steffensen et al. Science 2008
1518.45	12621.8	7.8	Steffensen et al. Science 2008
1518.5	12623.5	10.4	Steffensen et al. Science 2008
1518.55	12625.4	11.5	Steffensen et al. Science 2008
1518.6	12627.5	8.1	Steffensen et al. Science 2008
1518.65	12630	11.7	Steffensen et al. Science 2008
1518.7	12631.7	11.8	Steffensen et al. Science 2008
1518.75	12634.1	10.0631	Steffensen et al. Science 2008
1518.8	12636	8.8398	Steffensen et al. Science 2008
1518.85	12637.7	11.5316	Steffensen et al. Science 2008
1518.9	12639.2	6.6742	Steffensen et al. Science 2008
1518.95	12641.3	6.65258	Steffensen et al. Science 2008
1519	12643	11.1574	Steffensen et al. Science 2008
1519.05	12644.6	10.3034	Steffensen et al. Science 2008
1519.1	12646.4	8.98536	Steffensen et al. Science 2008
1519.15	12648	7.13736	Steffensen et al. Science 2008
1519.2	12649.5	9.8363	Steffensen et al. Science 2008
1519.25	12651.4	8.99719	Steffensen et al. Science 2008
1519.3	12652.6	10.1086	Steffensen et al. Science 2008
1519.35	12654.4	10.4972	Steffensen et al. Science 2008
1519.4	12656.3	7.21805	Steffensen et al. Science 2008
1519.45	12658	11.2	Steffensen et al. Science 2008
1519.5	12659.4	12.5634	Steffensen et al. Science 2008
1519.55	12661.1	8.55648	Steffensen et al. Science 2008
1519.6	12663.3	11.5226	Steffensen et al. Science 2008
1519.65	12665.3	14.2157	Steffensen et al. Science 2008
1519.7	12666.7	8.7049	Steffensen et al. Science 2008
1519.75	12668.1	10.1681	Steffensen et al. Science 2008
1519.8	12669.8	10.1595	Steffensen et al. Science 2008
1519.85	12672.1	13.4036	Steffensen et al. Science 2008
1519.9	12673.7	9.5732	Steffensen et al. Science 2008
1519.95	12675.8	12.2734	Steffensen et al. Science 2008
1520	12677.2	10.9704	Steffensen et al. Science 2008
1520.05	12679.2	8.82373	Steffensen et al. Science 2008
1520.1	12680.7	9.30042	Steffensen et al. Science 2008
1520.15	12683	8.99877	Steffensen et al. Science 2008
1520.2	12684.6	5.10481	Steffensen et al. Science 2008
1520.25	12686.6	6.58948	Steffensen et al. Science 2008
1520.3	12688	6.44844	Steffensen et al. Science 2008
1520.35	12690.3	9.04873	Steffensen et al. Science 2008
1520.4	12692.2	9.38145	Steffensen et al. Science 2008
1520.45	12693.8	8.36641	Steffensen et al. Science 2008
1520.5	12696.3	8.64517	Steffensen et al. Science 2008
1520.55	12698	9.51622	Steffensen et al. Science 2008
1520.6	12699.5	11.2683	Steffensen et al. Science 2008
1520.65	12701.3	7.41414	Steffensen et al. Science 2008
1520.7	12702.7	8.36404	Steffensen et al. Science 2008
1520.75	12704.4	9.92747	Steffensen et al. Science 2008
1520.8	12705.7	9.7999	Steffensen et al. Science 2008
1520.85	12707.2	7.57954	Steffensen et al. Science 2008
1520.9	12708.8	8.17936	Steffensen et al. Science 2008
1520.95	12710.2	6.3527	Steffensen et al. Science 2008
1521	12711.5	10.241	Steffensen et al. Science 2008
1521.05	12713.1	9.84567	Steffensen et al. Science 2008
1521.1	12715	10.6569	Steffensen et al. Science 2008
1521.15	12716.6	10.6443	Steffensen et al. Science 2008
1521.2	12718.3	9.24155	Steffensen et al. Science 2008
1521.25	12720.5	6.35523	Steffensen et al. Science 2008
1521.3	12722	7.33458	Steffensen et al. Science 2008
1521.35	12723.5	6.85974	Steffensen et al. Science 2008
1521.4	12724.8	10.1523	Steffensen et al. Science 2008
1521.45	12726	11.6065	Steffensen et al. Science 2008
1521.5	12727.5	10.1669	Steffensen et al. Science 2008
1521.55	12728.9	11.9613	Steffensen et al. Science 2008
1521.6	12730.9	10.5021	Steffensen et al. Science 2008
1521.65	12732.6	6.35321	Steffensen et al. Science 2008
1521.7	12734.1	9.73613	Steffensen et al. Science 2008
1521.75	12736	9.8993	Steffensen et al. Science 2008
1521.8	12738	8.17619	Steffensen et al. Science 2008
1521.85	12740.6	8.10508	Steffensen et al. Science 2008
1521.9	12742.7	11.6462	Steffensen et al. Science 2008
1521.95	12744.5	9.05776	Steffensen et al. Science 2008
1522	12746	13.8409	Steffensen et al. Science 2008
1522.05	12748.2	12.0522	Steffensen et al. Science 2008
1522.1	12749.7	9.47164	Steffensen et al. Science 2008
1522.15	12751.1	7.94092	Steffensen et al. Science 2008
1522.2	12752.6	13.4895	Steffensen et al. Science 2008
1522.25	12754.9	10.2992	Steffensen et al. Science 2008
1522.3	12757.1	9.93717	Steffensen et al. Science 2008
1522.35	12759	12.2641	Steffensen et al. Science 2008
1522.4	12760.5	12.2064	Steffensen et al. Science 2008
1522.45	12762.1	6.28293	Steffensen et al. Science 2008
1522.5	12763.4	10.292	Steffensen et al. Science 2008
1522.55	12765.5	11.5958	Steffensen et al. Science 2008
1522.6	12767.6	11.9985	Steffensen et al. Science 2008
1522.65	12769.4	13.1242	Steffensen et al. Science 2008
1522.7	12771	12.5557	Steffensen et al. Science 2008
1522.75	12772.8	10.7958	Steffensen et al. Science 2008
1522.8	12774.3	9.87114	Steffensen et al. Science 2008
1522.85	12776.3	12.4125	Steffensen et al. Science 2008
1522.9	12778.3	13.1417	Steffensen et al. Science 2008
1522.95	12780.5	12.9429	Steffensen et al. Science 2008
1523	12782.1	9.53668	Steffensen et al. Science 2008
1523.05	12783.6	13.4136	Steffensen et al. Science 2008
1523.1	12786.1	15.069	Steffensen et al. Science 2008
1523.15	12788.2	13.5465	Steffensen et al. Science 2008
1523.2	12789.8	12.6989	Steffensen et al. Science 2008
1523.25	12791.2	11.2236	Steffensen et al. Science 2008
1523.3	12793	8.57674	Steffensen et al. Science 2008
1523.35	12795.4	12.6436	Steffensen et al. Science 2008
1523.4	12797.2	10.3654	Steffensen et al. Science 2008
1523.45	12799.2	9.43174	Steffensen et al. Science 2008
1523.5	12801.2	7.62965	Steffensen et al. Science 2008
1523.55	12803.1	10.0924	Steffensen et al. Science 2008
1523.6	12805.1	10.2908	Steffensen et al. Science 2008
1523.65	12807.2	10.4699	Steffensen et al. Science 2008
1523.7	12808.9	9.9788	Steffensen et al. Science 2008
1523.75	12810.4	7.97186	Steffensen et al. Science 2008
1523.8	12812.2	8.85008	Steffensen et al. Science 2008
1523.85	12813.7	7.78247	Steffensen et al. Science 2008
1523.9	12815.9	7.84155	Steffensen et al. Science 2008
1523.95	12817.4	8.04456	Steffensen et al. Science 2008
1524	12818.8	12.0277	Steffensen et al. Science 2008
1524.05	12820.2	12.8864	Steffensen et al. Science 2008
1524.1	12822	8.35118	Steffensen et al. Science 2008
1524.15	12823.8	10.9242	Steffensen et al. Science 2008
1524.2	12825.3	13.6297	Steffensen et al. Science 2008
1524.25	12826.8	10.7921	Steffensen et al. Science 2008
1524.3	12828.5	7.17936	Steffensen et al. Science 2008
1524.35	12830	8.19088	Steffensen et al. Science 2008
1524.4	12831.6	10.8951	Steffensen et al. Science 2008
1524.45	12833.2	13.2445	Steffensen et al. Science 2008
1524.5	12834.3	7.87538	Steffensen et al. Science 2008
1524.55	12835.8	8.59233	Steffensen et al. Science 2008
1524.6	12837.1	9.6935	Steffensen et al. Science 2008
1524.65	12837.9	10.345	Steffensen et al. Science 2008
1524.7	12839	11.2628	Steffensen et al. Science 2008
1524.75	12840.8	12.0926	Steffensen et al. Science 2008
1524.8	12842.3	10.4001	Steffensen et al. Science 2008
1524.85	12844	9.69611	Steffensen et al. Science 2008
1524.9	12845.6	9.56862	Steffensen et al. Science 2008
1524.95	12847	11.4793	Steffensen et al. Science 2008
1525	12848.4	11.4415	Steffensen et al. Science 2008
1525.05	12849.7	8.16509	Steffensen et al. Science 2008
1525.1	12851.5	9.64519	Steffensen et al. Science 2008
1525.15	12853.5	7.00798	Steffensen et al. Science 2008
1525.2	12856	8.86368	Steffensen et al. Science 2008
1525.25	12857.8	8.71449	Steffensen et al. Science 2008
1525.3	12859.3	11.5076	Steffensen et al. Science 2008
1525.35	12861.1	8.96641	Steffensen et al. Science 2008
1525.4	12862.8	8.95371	Steffensen et al. Science 2008
1525.45	12864.6	12.0422	Steffensen et al. Science 2008
1525.5	12865.8	12.4635	Steffensen et al. Science 2008
1525.55	12867.4	9.47924	Steffensen et al. Science 2008
1525.6	12869.3	10.2418	Steffensen et al. Science 2008
1525.65	12870.9	11.5816	Steffensen et al. Science 2008
1525.7	12872.5	9.6328	Steffensen et al. Science 2008
1525.75	12873.8	6.89868	Steffensen et al. Science 2008
1525.8	12875.1	10.7135	Steffensen et al. Science 2008
1525.85	12876.5	8.35862	Steffensen et al. Science 2008
1525.9	12877.9	7.81343	Steffensen et al. Science 2008
1525.95	12879.4	9.69042	Steffensen et al. Science 2008
1526	12881.1	10.5913	Steffensen et al. Science 2008
1526.05	12882.7	7.97339	Steffensen et al. Science 2008
1526.1	12884.6	12.4735	Steffensen et al. Science 2008
1526.15	12885.9	12.0786	Steffensen et al. Science 2008
1526.2	12887	10.5064	Steffensen et al. Science 2008
1526.25	12888.5	10.4822	Steffensen et al. Science 2008
1526.3	12889.9	10.4755	Steffensen et al. Science 2008
1526.35	12890.8	10.1118	Steffensen et al. Science 2008
1526.4	12892.5	9.65153	Steffensen et al. Science 2008
1526.45	12893.8	11.5636	Steffensen et al. Science 2008
1526.5	12895	11.9606	Steffensen et al. Science 2008
1526.55	12896.3	7.87631	Steffensen et al. Science 2008
1526.6	12897.6	6.57037	Steffensen et al. Science 2008
1526.65	12898.9	5.69688	Steffensen et al. Science 2008
1526.7	12900.1	6.94603	Steffensen et al. Science 2008
1526.75	12901	7.79592	Steffensen et al. Science 2008
1526.8	12902.2	9.10963	Steffensen et al. Science 2008
1526.85	12903.7	10.5931	Steffensen et al. Science 2008
1526.9	12905.3	6.97533	Steffensen et al. Science 2008
1526.95	12906.6	10.0091	Steffensen et al. Science 2008
1527	12908.1	9.57116	Steffensen et al. Science 2008
1527.05	12909.1	7.55646	Steffensen et al. Science 2008
1527.1	12910.5	6.30816	Steffensen et al. Science 2008
1527.15	12911.9	4.5915	Steffensen et al. Science 2008
1527.2	12913.6	6.31116	Steffensen et al. Science 2008
1527.25	12915.2	9.42231	Steffensen et al. Science 2008
1527.3	12916.2	10.1846	Steffensen et al. Science 2008
1527.35	12917.7	3.42495	Steffensen et al. Science 2008
1527.4	12918.8	4.68967	Steffensen et al. Science 2008
1527.45	12920.1	9.74603	Steffensen et al. Science 2008
1527.5	12921.3	8.85066	Steffensen et al. Science 2008
1527.55	12922.5	6.09004	Steffensen et al. Science 2008
1527.6	12923.9	4.39748	Steffensen et al. Science 2008
1527.65	12925.1	6.9254	Steffensen et al. Science 2008
1527.7	12926	8.80731	Steffensen et al. Science 2008
1527.75	12927.7	6.03541	Steffensen et al. Science 2008
1527.8	12928.7	5.77861	Steffensen et al. Science 2008
1527.85	12929.9	5.12625	Steffensen et al. Science 2008
1527.9	12931.4	5.13816	Steffensen et al. Science 2008
1527.95	12933	10.3875	Steffensen et al. Science 2008
1528	12934.2	9.21114	Steffensen et al. Science 2008
1528.05	12935	8.28715	Steffensen et al. Science 2008
1528.1	12936.5	9.05871	Steffensen et al. Science 2008
1528.15	12937.9	5.48727	Steffensen et al. Science 2008
1528.2	12939	9.25134	Steffensen et al. Science 2008
1528.25	12939.8	10.3124	Steffensen et al. Science 2008
1528.3	12940.8	6.4383	Steffensen et al. Science 2008
1528.35	12941.8	4.6127	Steffensen et al. Science 2008
1528.4	12943.2	8.73494	Steffensen et al. Science 2008
1528.45	12944.8	9.07237	Steffensen et al. Science 2008
1528.5	12945.9	7.23005	Steffensen et al. Science 2008
1528.55	12947.3	6.00093	Steffensen et al. Science 2008
1528.6	12948.5	7.45275	Steffensen et al. Science 2008
1528.65	12949.5	9.23004	Steffensen et al. Science 2008
1528.7	12950.8	6.92002	Steffensen et al. Science 2008
1528.75	12952.1	5.76992	Steffensen et al. Science 2008
1528.8	12953.5	6.95951	Steffensen et al. Science 2008
1528.85	12955.4	7.34238	Steffensen et al. Science 2008
1528.9	12957.4	9.71854	Steffensen et al. Science 2008
1528.95	12958.7	8.31031	Steffensen et al. Science 2008
1529	12959.8	7.08729	Steffensen et al. Science 2008
1529.05	12961	5.35865	Steffensen et al. Science 2008
1529.1	12962.4	3.98867	Steffensen et al. Science 2008
1529.15	12963.6	7.2227	Steffensen et al. Science 2008
1529.2	12965	11.0506	Steffensen et al. Science 2008
1529.25	12965.9	6.759	Steffensen et al. Science 2008
1529.3	12967.1	6.81763	Steffensen et al. Science 2008
1529.35	12968.3	9.48521	Steffensen et al. Science 2008
1529.4	12970	10.1626	Steffensen et al. Science 2008
1529.45	12971.1	6.35907	Steffensen et al. Science 2008
1529.5	12972.2	5.73252	Steffensen et al. Science 2008
1529.55	12973.7	7.60672	Steffensen et al. Science 2008
1529.6	12974.8	6.82621	Steffensen et al. Science 2008
1529.65	12976.1	5.31926	Steffensen et al. Science 2008
1529.7	12977.2	4.53062	Steffensen et al. Science 2008
1529.75	12978.8	4.7432	Steffensen et al. Science 2008
1529.8	12980.3	6.39941	Steffensen et al. Science 2008
1529.85	12981.8	5.43863	Steffensen et al. Science 2008
1529.9	12982.6	4.14729	Steffensen et al. Science 2008
1529.95	12983.7	8.93764	Steffensen et al. Science 2008
1530	12985.2	8.56434	Steffensen et al. Science 2008
1530.05	12986.3	6.33943	Steffensen et al. Science 2008
1530.1	12987.3	6.43378	Steffensen et al. Science 2008
1530.15	12988.2	8.59074	Steffensen et al. Science 2008
1530.2	12989.3	6.74192	Steffensen et al. Science 2008
1530.25	12990.3	8.41607	Steffensen et al. Science 2008
1530.3	12991.3	8.50256	Steffensen et al. Science 2008
1530.35	12992.1	8.4056	Steffensen et al. Science 2008
1530.4	12993	7.16754	Steffensen et al. Science 2008
1530.45	12993.6	9.18403	Steffensen et al. Science 2008
1530.5	12994.5	7.95716	Steffensen et al. Science 2008
1530.55	12995.9	4.73427	Steffensen et al. Science 2008
1530.6	12996.9	8.69962	Steffensen et al. Science 2008
1530.65	12997.9	9.3836	Steffensen et al. Science 2008
1530.7	12999.1	6.10132	Steffensen et al. Science 2008
1530.75	13000	7.20294	Steffensen et al. Science 2008
1530.8	13001.2	7.19264	Steffensen et al. Science 2008
1530.85	13002.3	6.96745	Steffensen et al. Science 2008
1530.9	13003.3	7.24241	Steffensen et al. Science 2008
1530.95	13004.6	6.44779	Steffensen et al. Science 2008
1531	13006.3	7.31794	Steffensen et al. Science 2008
1531.05	13007.5	7.21824	Steffensen et al. Science 2008
1531.1	13009	5.3143	Steffensen et al. Science 2008
1531.15	13010.9	6.91944	Steffensen et al. Science 2008
1531.2	13012	7.37607	Steffensen et al. Science 2008
1531.25	13013	6.8718	Steffensen et al. Science 2008
1531.3	13013.9	7.73686	Steffensen et al. Science 2008
1531.35	13015.3	11.3357	Steffensen et al. Science 2008
1531.4	13016.6	5.83601	Steffensen et al. Science 2008
1531.45	13018.3	4.69293	Steffensen et al. Science 2008
1531.5	13019.4	10.0073	Steffensen et al. Science 2008
1531.55	13020.6	9.23889	Steffensen et al. Science 2008
1531.6	13021.7	7.75732	Steffensen et al. Science 2008
1531.65	13023.1	5.7057	Steffensen et al. Science 2008
1531.7	13024.4	9.2739	Steffensen et al. Science 2008
1531.75	13025.9	9.87093	Steffensen et al. Science 2008
1531.8	13027.7	8.26312	Steffensen et al. Science 2008
1531.85	13028.9	8.22059	Steffensen et al. Science 2008
1531.9	13030.4	7.07133	Steffensen et al. Science 2008
1531.95	13031.6	8.30781	Steffensen et al. Science 2008
1532	13032.9	7.92659	Steffensen et al. Science 2008
1532.05	13033.9	8.04474	Steffensen et al. Science 2008
1532.1	13035.2	8.52376	Steffensen et al. Science 2008
1532.15	13036.4	7.22782	Steffensen et al. Science 2008
1532.25	13038.8	8.51273	Steffensen et al. Science 2008
1532.3	13040.3	6.93539	Steffensen et al. Science 2008
1532.35	13041.6	6.84835	Steffensen et al. Science 2008
1532.4	13042.6	6.532	Steffensen et al. Science 2008
1532.45	13043.9	9.2064	Steffensen et al. Science 2008
1532.5	13045.4	8.95647	Steffensen et al. Science 2008
1532.55	13046.6	6.91807	Steffensen et al. Science 2008
1532.6	13047.5	10.1429	Steffensen et al. Science 2008
1532.65	13048.5	5.80551	Steffensen et al. Science 2008
1532.7	13049.9	7.67422	Steffensen et al. Science 2008
1532.75	13051.2	8.22048	Steffensen et al. Science 2008
1532.8	13052.2	6.55925	Steffensen et al. Science 2008
1532.85	13052.9	8.53505	Steffensen et al. Science 2008
1532.9	13054.1	5.6819	Steffensen et al. Science 2008
1532.95	13055.2	5.40197	Steffensen et al. Science 2008
1533	13056.4	8.20252	Steffensen et al. Science 2008
1533.05	13057.4	7.54797	Steffensen et al. Science 2008
1533.1	13059	6.97074	Steffensen et al. Science 2008
1533.15	13060.1	9.23291	Steffensen et al. Science 2008
1533.2	13061.7	7.6364	Steffensen et al. Science 2008
1533.25	13063	4.79383	Steffensen et al. Science 2008
1533.3	13064	8.7893	Steffensen et al. Science 2008
1533.35	13065.2	8.91341	Steffensen et al. Science 2008
1533.4	13066.5	8.55249	Steffensen et al. Science 2008
1533.45	13067.8	6.98144	Steffensen et al. Science 2008
1533.5	13069.4	7.44449	Steffensen et al. Science 2008
1533.55	13070.9	11.243	Steffensen et al. Science 2008
1533.6	13072.3	7.98286	Steffensen et al. Science 2008
1533.65	13073.6	6.88856	Steffensen et al. Science 2008
1533.7	13074.9	7.47343	Steffensen et al. Science 2008
1533.75	13076.5	9.02975	Steffensen et al. Science 2008
1533.8	13077.8	9.14569	Steffensen et al. Science 2008
1533.85	13079	9.90514	Steffensen et al. Science 2008
1533.9	13080.5	11.0166	Steffensen et al. Science 2008
1533.95	13081.9	9.67727	Steffensen et al. Science 2008
1534	13083.4	8.30521	Steffensen et al. Science 2008
1534.05	13085	6.0809	Steffensen et al. Science 2008
1534.1	13086.2	7.58365	Steffensen et al. Science 2008
1534.15	13087.5	8.01692	Steffensen et al. Science 2008
1534.2	13089.1	8.01015	Steffensen et al. Science 2008
1534.25	13090.4	10.2512	Steffensen et al. Science 2008
1534.3	13091.7	7.95828	Steffensen et al. Science 2008
1534.35	13093.3	8.95066	Steffensen et al. Science 2008
1534.4	13095.3	10.911	Steffensen et al. Science 2008
1534.45	13096.7	10.3357	Steffensen et al. Science 2008
1534.5	13098.1	9.48959	Steffensen et al. Science 2008
1534.55	13099.4	6.44932	Steffensen et al. Science 2008
1534.6	13100.6	6.87188	Steffensen et al. Science 2008
1534.65	13102.2	8.55141	Steffensen et al. Science 2008
1534.7	13103.6	7.5612	Steffensen et al. Science 2008
1534.75	13105.2	9.26858	Steffensen et al. Science 2008
1534.8	13107.2	6.43277	Steffensen et al. Science 2008
1534.85	13108.7	5.61308	Steffensen et al. Science 2008
1534.9	13110.2	7.17673	Steffensen et al. Science 2008
1534.95	13111.8	7.93157	Steffensen et al. Science 2008
1535	13113.4	5.91666	Steffensen et al. Science 2008
1535.05	13115.1	5.78388	Steffensen et al. Science 2008
1535.1	13116.1	9.19666	Steffensen et al. Science 2008
1535.15	13117.2	8.67423	Steffensen et al. Science 2008
1535.2	13119	6.71377	Steffensen et al. Science 2008
1535.25	13120.7	5.1779	Steffensen et al. Science 2008
1535.3	13122.4	7.4268	Steffensen et al. Science 2008
1535.35	13123.7	11.7243	Steffensen et al. Science 2008
1535.4	13124.8	9.96299	Steffensen et al. Science 2008
1535.45	13126	10.4197	Steffensen et al. Science 2008
1535.5	13127	12.1519	Steffensen et al. Science 2008
1535.55	13128.2	9.34432	Steffensen et al. Science 2008
1535.6	13129.4	8.7375	Steffensen et al. Science 2008
1535.65	13131.1	8.18135	Steffensen et al. Science 2008
1535.7	13132.3	9.14694	Steffensen et al. Science 2008
1535.75	13133.9	7.57225	Steffensen et al. Science 2008
1535.8	13135.6	9.16347	Steffensen et al. Science 2008
1535.85	13137.7	7.52423	Steffensen et al. Science 2008
1535.9	13139.3	7.02269	Steffensen et al. Science 2008
1535.95	13140.7	8.04983	Steffensen et al. Science 2008
1536	13142.3	10.904	Steffensen et al. Science 2008
1536.05	13144.1	10.0162	Steffensen et al. Science 2008
1536.1	13145.4	9.97168	Steffensen et al. Science 2008
1536.15	13147.1	7.93055	Steffensen et al. Science 2008
1536.2	13148.3	10.4305	Steffensen et al. Science 2008
1536.25	13149.5	10.5204	Steffensen et al. Science 2008
1536.3	13150.5	13.3865	Steffensen et al. Science 2008
1536.35	13152	9.01473	Steffensen et al. Science 2008
1536.4	13154.4	10.6708	Steffensen et al. Science 2008
1536.45	13156	10.8279	Steffensen et al. Science 2008
1536.5	13157.4	9.32955	Steffensen et al. Science 2008
1536.55	13159	7.41693	Steffensen et al. Science 2008
1536.6	13160.3	7.66425	Steffensen et al. Science 2008
1536.65	13161.5	8.69405	Steffensen et al. Science 2008
1536.7	13162.9	11.0244	Steffensen et al. Science 2008
1536.75	13164.2	10.5523	Steffensen et al. Science 2008
1536.8	13166.5	8.54167	Steffensen et al. Science 2008
1536.85	13168.5	9.54316	Steffensen et al. Science 2008
1536.9	13170.3	9.88159	Steffensen et al. Science 2008
1536.95	13171.6	8.96505	Steffensen et al. Science 2008
1537	13173	11.0721	Steffensen et al. Science 2008
1537.05	13174.6	13.4824	Steffensen et al. Science 2008
1537.1	13175.9	11.0628	Steffensen et al. Science 2008
1537.15	13177.1	9.1066	Steffensen et al. Science 2008
1537.2	13178.6	5.11886	Steffensen et al. Science 2008
1537.25	13180	9.69877	Steffensen et al. Science 2008
1537.3	13181	10.2649	Steffensen et al. Science 2008
1537.35	13182.3	5.97561	Steffensen et al. Science 2008
1537.4	13183.4	9.01831	Steffensen et al. Science 2008
1537.45	13184.5	9.80137	Steffensen et al. Science 2008
1537.5	13185.9	9.67934	Steffensen et al. Science 2008
1537.55	13187.4	7.85764	Steffensen et al. Science 2008
1537.6	13189	9.94458	Steffensen et al. Science 2008
1537.65	13190.8	7.44441	Steffensen et al. Science 2008
1537.7	13192.5	7.74294	Steffensen et al. Science 2008
1537.75	13193.8	10.0053	Steffensen et al. Science 2008
1537.8	13195	8.38989	Steffensen et al. Science 2008
1537.85	13196.2	8.89194	Steffensen et al. Science 2008
1537.9	13197.6	10.3685	Steffensen et al. Science 2008
1537.95	13199.3	6.93073	Steffensen et al. Science 2008
1538	13200.9	8.41202	Steffensen et al. Science 2008
1538.05	13202.6	8.15651	Steffensen et al. Science 2008
1538.1	13204.2	5.65732	Steffensen et al. Science 2008
1538.15	13205.7	10.1576	Steffensen et al. Science 2008
1538.2	13207.2	9.33644	Steffensen et al. Science 2008
1538.25	13208.3	9.20982	Steffensen et al. Science 2008
1538.3	13209.7	9.78341	Steffensen et al. Science 2008
1538.35	13211	10.4588	Steffensen et al. Science 2008
1538.4	13212.5	7.99303	Steffensen et al. Science 2008
1538.45	13214.1	7.3671	Steffensen et al. Science 2008
1538.5	13215.5	8.81628	Steffensen et al. Science 2008
1538.55	13216.9	9.04371	Steffensen et al. Science 2008
1538.6	13218.1	7.29693	Steffensen et al. Science 2008
1538.65	13219.6	6.01606	Steffensen et al. Science 2008
1538.7	13220.9	7.94877	Steffensen et al. Science 2008
1538.75	13222.7	8.01837	Steffensen et al. Science 2008
1538.8	13223.8	8.0033	Steffensen et al. Science 2008
1538.85	13225.2	6.34907	Steffensen et al. Science 2008
1538.9	13226.3	8.09514	Steffensen et al. Science 2008
1538.95	13227.6	9.58046	Steffensen et al. Science 2008
1539	13229.2	7.61078	Steffensen et al. Science 2008
1539.05	13231	9.43959	Steffensen et al. Science 2008
1539.1	13231.7	10.5421	Steffensen et al. Science 2008
1539.15	13233	9.19672	Steffensen et al. Science 2008
1539.2	13234.5	7.66247	Steffensen et al. Science 2008
1539.25	13235.9	8.32965	Steffensen et al. Science 2008
1539.3	13237	8.86062	Steffensen et al. Science 2008
1539.35	13238.4	9.59267	Steffensen et al. Science 2008
1539.4	13240.2	9.09928	Steffensen et al. Science 2008
1539.45	13241.7	7.45213	Steffensen et al. Science 2008
1539.5	13243.5	9.11877	Steffensen et al. Science 2008
1539.55	13245.3	9.96291	Steffensen et al. Science 2008
1539.6	13247.3	8.38011	Steffensen et al. Science 2008
1539.65	13249.4	8.08117	Steffensen et al. Science 2008
1539.7	13250.8	8.78643	Steffensen et al. Science 2008
1539.75	13252.2	9.15232	Steffensen et al. Science 2008
1539.8	13253.3	9.13301	Steffensen et al. Science 2008
1539.85	13254.7	7.52508	Steffensen et al. Science 2008
1539.9	13256.2	6.62086	Steffensen et al. Science 2008
1539.95	13257.8	9.16089	Steffensen et al. Science 2008
1540	13259.3	10.6156	Steffensen et al. Science 2008
1540.05	13260.9	11.2434	Steffensen et al. Science 2008
1540.1	13261.7	12.0266	Steffensen et al. Science 2008
1540.15	13262.6	7.11147	Steffensen et al. Science 2008
1540.2	13264.2	6.31889	Steffensen et al. Science 2008
1540.25	13266	5.50204	Steffensen et al. Science 2008
1540.3	13267.4	5.97206	Steffensen et al. Science 2008
1540.35	13268.5	8.01015	Steffensen et al. Science 2008
1540.4	13270.1	6.35139	Steffensen et al. Science 2008
1540.45	13271.4	8.20555	Steffensen et al. Science 2008
1540.5	13272.8	8.50535	Steffensen et al. Science 2008
1540.55	13274.2	7.61992	Steffensen et al. Science 2008
1540.6	13275.1	10.7218	Steffensen et al. Science 2008
1540.65	13275.9	7.53753	Steffensen et al. Science 2008
1540.7	13277.1	6.62448	Steffensen et al. Science 2008
1540.75	13278	6.70118	Steffensen et al. Science 2008
1540.8	13279.2	6.0707	Steffensen et al. Science 2008
1540.85	13280.5	7.8257	Steffensen et al. Science 2008
1540.9	13281.5	5.81334	Steffensen et al. Science 2008
1540.95	13282.4	6.81306	Steffensen et al. Science 2008
1541	13283.5	9.42087	Steffensen et al. Science 2008
1541.05	13284.6	5.9755	Steffensen et al. Science 2008
1541.1	13285.7	6.87656	Steffensen et al. Science 2008
1541.15	13287.1	9.4631	Steffensen et al. Science 2008
1541.2	13288	7.49257	Steffensen et al. Science 2008
1541.25	13289.4	7.83482	Steffensen et al. Science 2008
1541.3	13290.8	9.1948	Steffensen et al. Science 2008
1541.35	13291.9	7.70413	Steffensen et al. Science 2008
1541.4	13293.1	9.24503	Steffensen et al. Science 2008
1541.45	13294	9.17398	Steffensen et al. Science 2008
1541.5	13295.4	6.97959	Steffensen et al. Science 2008
1541.55	13296.8	7.37057	Steffensen et al. Science 2008
1541.6	13298.1	7.69251	Steffensen et al. Science 2008
1541.65	13299.4	6.94236	Steffensen et al. Science 2008
1541.7	13300.8	8.60602	Steffensen et al. Science 2008
1541.75	13302.2	7.01921	Steffensen et al. Science 2008
1541.8	13303.4	7.84064	Steffensen et al. Science 2008
1541.85	13304.2	7.99174	Steffensen et al. Science 2008
1541.9	13305.5	5.91105	Steffensen et al. Science 2008
1541.95	13307.3	9.41239	Steffensen et al. Science 2008
1542	13309	12.3056	Steffensen et al. Science 2008
1542.05	13309.8	10.0006	Steffensen et al. Science 2008
1542.1	13310.9	8.09158	Steffensen et al. Science 2008
1542.15	13312.1	8.26129	Steffensen et al. Science 2008
1542.2	13313.3	6.65641	Steffensen et al. Science 2008
1542.25	13314.3	8.29546	Steffensen et al. Science 2008
1542.3	13315.2	7.65246	Steffensen et al. Science 2008
1542.35	13316	7.91643	Steffensen et al. Science 2008
1542.4	13317.5	7.50345	Steffensen et al. Science 2008
1542.45	13318.6	8.15117	Steffensen et al. Science 2008
1542.5	13319.8	7.94349	Steffensen et al. Science 2008
1542.55	13320.8	5.07234	Steffensen et al. Science 2008
1542.6	13322.4	7.37342	Steffensen et al. Science 2008
1542.65	13323.5	9.07182	Steffensen et al. Science 2008
1542.7	13324.4	7.61133	Steffensen et al. Science 2008
1542.75	13325.5	7.53534	Steffensen et al. Science 2008
1542.8	13326.8	9.49044	Steffensen et al. Science 2008
1542.85	13327.8	7.25199	Steffensen et al. Science 2008
1542.9	13329.1	7.19378	Steffensen et al. Science 2008
1542.95	13330.7	8.57368	Steffensen et al. Science 2008
1543	13331.7	6.99006	Steffensen et al. Science 2008
1543.05	13332.7	5.58784	Steffensen et al. Science 2008
1543.1	13333.9	7.80227	Steffensen et al. Science 2008
1543.15	13334.9	9.0689	Steffensen et al. Science 2008
1543.2	13335.9	10.4089	Steffensen et al. Science 2008
1543.25	13336.9	7.64716	Steffensen et al. Science 2008
1543.3	13337.9	9.13366	Steffensen et al. Science 2008
1543.35	13339.1	9.16332	Steffensen et al. Science 2008
1543.4	13340.2	8.21093	Steffensen et al. Science 2008
1543.45	13341.2	6.49698	Steffensen et al. Science 2008
1543.5	13342.1	3.48442	Steffensen et al. Science 2008
1543.55	13343.5	6.12248	Steffensen et al. Science 2008
1543.6	13345	7.68388	Steffensen et al. Science 2008
1543.65	13345.9	5.42994	Steffensen et al. Science 2008
1543.7	13347.1	7.47128	Steffensen et al. Science 2008
1543.75	13348.2	5.66009	Steffensen et al. Science 2008
1543.8	13350.1	7.22254	Steffensen et al. Science 2008
1543.85	13351.4	8.68343	Steffensen et al. Science 2008
1543.9	13352.4	8.24351	Steffensen et al. Science 2008
1543.95	13353.5	8.48367	Steffensen et al. Science 2008
1544	13354.6	7.41091	Steffensen et al. Science 2008
1544.05	13356.1	7.2909	Steffensen et al. Science 2008
1544.1	13356.9	7.60366	Steffensen et al. Science 2008
1544.15	13358.1	4.87637	Steffensen et al. Science 2008
1544.2	13359.3	6.71372	Steffensen et al. Science 2008
1544.25	13360.5	10.9135	Steffensen et al. Science 2008
1544.3	13361.5	9.05934	Steffensen et al. Science 2008
1544.35	13363.4	5.6924	Steffensen et al. Science 2008
1544.4	13365.1	7.56931	Steffensen et al. Science 2008
1544.45	13366	8.08733	Steffensen et al. Science 2008
1544.5	13367.2	5.15173	Steffensen et al. Science 2008
1544.55	13368.8	6.29798	Steffensen et al. Science 2008
1544.6	13369.8	6.33259	Steffensen et al. Science 2008
1544.65	13370.8	8.87391	Steffensen et al. Science 2008
1544.7	13372.2	10.5966	Steffensen et al. Science 2008
1544.75	13373.3	5.99299	Steffensen et al. Science 2008
1544.8	13374.2	8.67659	Steffensen et al. Science 2008
1544.85	13375.3	8.20195	Steffensen et al. Science 2008
1544.9	13376.2	6.80337	Steffensen et al. Science 2008
1544.95	13377.3	8.94423	Steffensen et al. Science 2008
1545	13379	7.95866	Steffensen et al. Science 2008
1545.05	13380	7.14584	Steffensen et al. Science 2008
1545.1	13381.1	7.68982	Steffensen et al. Science 2008
1545.15	13381.9	7.61878	Steffensen et al. Science 2008
1545.2	13382.9	4.79414	Steffensen et al. Science 2008
1545.25	13384.3	5.73466	Steffensen et al. Science 2008
1545.3	13385.4	5.50299	Steffensen et al. Science 2008
1545.35	13386.3	7.15686	Steffensen et al. Science 2008
1545.4	13387.6	8.13155	Steffensen et al. Science 2008
1545.45	13389	7.2625	Steffensen et al. Science 2008
1545.5	13390.1	7.2884	Steffensen et al. Science 2008
1545.55	13391.2	7.54609	Steffensen et al. Science 2008
1545.6	13392.1	4.49302	Steffensen et al. Science 2008
1545.65	13393.3	5.4694	Steffensen et al. Science 2008
1545.7	13394.3	4.26191	Steffensen et al. Science 2008
1545.75	13395.2	4.03794	Steffensen et al. Science 2008
1545.8	13396.1	6.36002	Steffensen et al. Science 2008
1545.85	13397.1	8.95881	Steffensen et al. Science 2008
1545.9	13398.3	6.49498	Steffensen et al. Science 2008
1545.95	13399.5	7.04724	Steffensen et al. Science 2008
1546	13401	7.76954	Steffensen et al. Science 2008
1546.05	13402.5	6.85687	Steffensen et al. Science 2008
1546.1	13403.6	5.68447	Steffensen et al. Science 2008
1546.15	13404.7	8.33192	Steffensen et al. Science 2008
1546.2	13405.6	8.74108	Steffensen et al. Science 2008
1546.25	13406.4	9.54306	Steffensen et al. Science 2008
1546.3	13407.4	7.50941	Steffensen et al. Science 2008
1546.35	13408.7	8.61305	Steffensen et al. Science 2008
1546.4	13410	8.44509	Steffensen et al. Science 2008
1546.45	13411	8.79126	Steffensen et al. Science 2008
1546.5	13412.4	7.86462	Steffensen et al. Science 2008
1546.55	13413.7	7.18459	Steffensen et al. Science 2008
1546.6	13414.8	7.76512	Steffensen et al. Science 2008
1546.65	13416.1	8.32969	Steffensen et al. Science 2008
1546.7	13417.9	5.9779	Steffensen et al. Science 2008
1546.75	13418.7	7.63259	Steffensen et al. Science 2008
1546.8	13420	4.74667	Steffensen et al. Science 2008
1546.85	13421.2	5.44052	Steffensen et al. Science 2008
1546.9	13422.1	6.54337	Steffensen et al. Science 2008
1546.95	13423.2	8.18306	Steffensen et al. Science 2008
1547	13424.5	10.0455	Steffensen et al. Science 2008
1547.05	13425.4	7.01635	Steffensen et al. Science 2008
1547.1	13426.4	7.38544	Steffensen et al. Science 2008
1547.15	13427.2	9.04905	Steffensen et al. Science 2008
1547.2	13428.1	7.20149	Steffensen et al. Science 2008
1547.25	13429.1	6.15225	Steffensen et al. Science 2008
1547.3	13429.9	5.77027	Steffensen et al. Science 2008
1547.35	13431.2	4.00681	Steffensen et al. Science 2008
1547.4	13432	8.60652	Steffensen et al. Science 2008
1547.45	13433	7.0294	Steffensen et al. Science 2008
1547.5	13434.2	7.79	Steffensen et al. Science 2008
1547.55	13435.4	9.92358	Steffensen et al. Science 2008
1547.6	13436.4	9.22289	Steffensen et al. Science 2008
1547.65	13437.7	6.54223	Steffensen et al. Science 2008
1547.7	13438.6	5.71748	Steffensen et al. Science 2008
1547.75	13439.6	6.51518	Steffensen et al. Science 2008
1547.8	13441.2	6.92042	Steffensen et al. Science 2008
1547.85	13442.9	7.04646	Steffensen et al. Science 2008
1547.9	13443.8	10.7079	Steffensen et al. Science 2008
1547.95	13445.2	8.95333	Steffensen et al. Science 2008
1548	13446.3	5.79579	Steffensen et al. Science 2008
1548.05	13447.2	6.60875	Steffensen et al. Science 2008
1548.1	13448.4	5.11813	Steffensen et al. Science 2008
1548.15	13449.7	6.25453	Steffensen et al. Science 2008
1548.2	13450.6	7.9445	Steffensen et al. Science 2008
1548.25	13452	7.89672	Steffensen et al. Science 2008
1548.3	13453.8	7.67692	Steffensen et al. Science 2008
1548.35	13454.7	6.34547	Steffensen et al. Science 2008
1548.4	13456	7.33746	Steffensen et al. Science 2008
1548.45	13457.3	8.77588	Steffensen et al. Science 2008
1548.5	13458.5	4.06549	Steffensen et al. Science 2008
1548.55	13459.4	4.97172	Steffensen et al. Science 2008
1548.6	13460.5	5.04014	Steffensen et al. Science 2008
1548.65	13461.7	5.3108	Steffensen et al. Science 2008
1548.7	13462.6	6.07299	Steffensen et al. Science 2008
1548.75	13463.6	5.75267	Steffensen et al. Science 2008
1548.8	13464.8	4.68831	Steffensen et al. Science 2008
1548.85	13465.9	5.68957	Steffensen et al. Science 2008
1548.9	13467.2	6.52967	Steffensen et al. Science 2008
1548.95	13468.2	6.77745	Steffensen et al. Science 2008
1549	13469.5	8.40612	Steffensen et al. Science 2008
1549.05	13470.5	5.5239	Steffensen et al. Science 2008
1549.1	13471.4	7.26562	Steffensen et al. Science 2008
1549.15	13472.4	7.38624	Steffensen et al. Science 2008
1549.2	13473.4	6.86591	Steffensen et al. Science 2008
1549.25	13474.7	5.44901	Steffensen et al. Science 2008
1549.3	13475.7	6.15868	Steffensen et al. Science 2008
1549.35	13476.9	7.59778	Steffensen et al. Science 2008
1549.4	13478.1	7.01294	Steffensen et al. Science 2008
1549.45	13478.9	7.40735	Steffensen et al. Science 2008
1549.5	13480.3	4.79243	Steffensen et al. Science 2008
1549.55	13481.4	7.0317	Steffensen et al. Science 2008
1549.6	13482.6	5.72588	Steffensen et al. Science 2008
1549.65	13483.8	5.20107	Steffensen et al. Science 2008
1549.7	13485.2	5.06166	Steffensen et al. Science 2008
1549.75	13486.2	5.33324	Steffensen et al. Science 2008
1549.8	13486.8	6.09583	Steffensen et al. Science 2008
1549.85	13487.8	6.83146	Steffensen et al. Science 2008
1549.9	13489	7.16337	Steffensen et al. Science 2008
1549.95	13490	4.5264	Steffensen et al. Science 2008
1550	13491.1	7.23868	Steffensen et al. Science 2008
1550.05	13491.9	8.20012	Steffensen et al. Science 2008
1550.1	13493.1	7.36059	Steffensen et al. Science 2008
1550.15	13494.1	7.01765	Steffensen et al. Science 2008
1550.2	13495.8	4.86828	Steffensen et al. Science 2008
1550.25	13497.2	3.66958	Steffensen et al. Science 2008
1550.3	13498.6	7.66859	Steffensen et al. Science 2008
1550.35	13499.9	5.26308	Steffensen et al. Science 2008
1550.4	13500.9	8.72937	Steffensen et al. Science 2008
1550.45	13501.7	8.48332	Steffensen et al. Science 2008
1550.5	13502.4	6.32637	Steffensen et al. Science 2008
1550.55	13503.2	5.93737	Steffensen et al. Science 2008
1550.6	13504.4	7.08072	Steffensen et al. Science 2008
1550.65	13506	6.33144	Steffensen et al. Science 2008
1550.7	13507.6	8.1381	Steffensen et al. Science 2008
1550.75	13508.8	8.74866	Steffensen et al. Science 2008
1550.8	13510.2	5.74043	Steffensen et al. Science 2008
1550.85	13511.2	6.50459	Steffensen et al. Science 2008
1550.9	13512.1	6.65725	Steffensen et al. Science 2008
1550.95	13513.1	7.81538	Steffensen et al. Science 2008
1551	13514.3	9.34834	Steffensen et al. Science 2008
1551.05	13515.4	7.51299	Steffensen et al. Science 2008
1551.1	13516.5	7.04721	Steffensen et al. Science 2008
1551.15	13517.4	7.73713	Steffensen et al. Science 2008
1551.2	13518.3	8.82224	Steffensen et al. Science 2008
1551.25	13519.2	6.97681	Steffensen et al. Science 2008
1551.3	13520.1	9.07511	Steffensen et al. Science 2008
1551.35	13521.1	8.34755	Steffensen et al. Science 2008
1551.4	13521.8	7.23448	Steffensen et al. Science 2008
1551.45	13522.8	8.5711	Steffensen et al. Science 2008
1551.5	13523.9	8.72712	Steffensen et al. Science 2008
1551.55	13524.8	6.05023	Steffensen et al. Science 2008
1551.6	13525.9	6.75955	Steffensen et al. Science 2008
1551.65	13527.1	8.46179	Steffensen et al. Science 2008
1551.7	13528.5	8.28845	Steffensen et al. Science 2008
1551.75	13529.7	8.16708	Steffensen et al. Science 2008
1551.8	13530.9	8.37055	Steffensen et al. Science 2008
1551.85	13532.3	7.01921	Steffensen et al. Science 2008
1551.9	13533.8	5.82283	Steffensen et al. Science 2008
1551.95	13535	6.46823	Steffensen et al. Science 2008
1552	13536.2	6.89726	Steffensen et al. Science 2008
1552.05	13537.1	7.68027	Steffensen et al. Science 2008
1552.1	13538	7.37926	Steffensen et al. Science 2008
1552.15	13539.2	8.17252	Steffensen et al. Science 2008
1552.2	13540.1	7.71018	Steffensen et al. Science 2008
1552.25	13541	6.87074	Steffensen et al. Science 2008
1552.3	13541.7	8.293	Steffensen et al. Science 2008
1552.35	13542.9	8.24986	Steffensen et al. Science 2008
1552.4	13543.9	7.89169	Steffensen et al. Science 2008
1552.45	13544.8	7.06689	Steffensen et al. Science 2008
1552.5	13546	8.40063	Steffensen et al. Science 2008
1552.55	13547.4	9.81946	Steffensen et al. Science 2008
1552.6	13548.6	4.57672	Steffensen et al. Science 2008
1552.65	13549.5	8.66056	Steffensen et al. Science 2008
1552.7	13550.5	12.5376	Steffensen et al. Science 2008
1552.75	13551.6	9.87781	Steffensen et al. Science 2008
1552.8	13552.5	9.63848	Steffensen et al. Science 2008
1552.85	13553.3	8.59819	Steffensen et al. Science 2008
1552.9	13554.2	7.68415	Steffensen et al. Science 2008
1552.95	13555.3	5.30676	Steffensen et al. Science 2008
1553	13556.4	7.00415	Steffensen et al. Science 2008
1553.05	13557.4	7.25139	Steffensen et al. Science 2008
1553.1	13558.4	7.82426	Steffensen et al. Science 2008
1553.15	13559.3	7.13325	Steffensen et al. Science 2008
1553.2	13560.3	9.94923	Steffensen et al. Science 2008
1553.25	13561.5	9.61591	Steffensen et al. Science 2008
1553.3	13563.4	7.60075	Steffensen et al. Science 2008
1553.35	13564.5	6.23097	Steffensen et al. Science 2008
1553.4	13565.6	6.79401	Steffensen et al. Science 2008
1553.45	13566.9	5.44252	Steffensen et al. Science 2008
1553.5	13568.3	7.38252	Steffensen et al. Science 2008
1553.55	13569.5	9.08438	Steffensen et al. Science 2008
1553.6	13571.3	8.76759	Steffensen et al. Science 2008
1553.65	13572.7	4.62922	Steffensen et al. Science 2008
1553.7	13573.9	7.11635	Steffensen et al. Science 2008
1553.75	13575.1	5.31308	Steffensen et al. Science 2008
1553.8	13576.4	7.03203	Steffensen et al. Science 2008
1553.85	13577.4	8.00929	Steffensen et al. Science 2008
1553.9	13578.4	7.18995	Steffensen et al. Science 2008
1553.95	13579.5	10.8068	Steffensen et al. Science 2008
1554	13580.7	6.84024	Steffensen et al. Science 2008
1554.05	13582.3	8.22513	Steffensen et al. Science 2008
1554.1	13583.4	7.93832	Steffensen et al. Science 2008
1554.15	13584.4	9.63563	Steffensen et al. Science 2008
1554.2	13585.1	7.49966	Steffensen et al. Science 2008
1554.25	13586.5	6.9151	Steffensen et al. Science 2008
1554.3	13587.8	5.38861	Steffensen et al. Science 2008
1554.35	13589	6.57363	Steffensen et al. Science 2008
1554.4	13590.4	8.95407	Steffensen et al. Science 2008
1554.45	13591.9	7.66144	Steffensen et al. Science 2008
1554.5	13593.5	8.69907	Steffensen et al. Science 2008
1554.55	13594.4	10.1266	Steffensen et al. Science 2008
1554.6	13595.4	8.21184	Steffensen et al. Science 2008
1554.65	13596.9	6.04596	Steffensen et al. Science 2008
1554.7	13597.8	8.70399	Steffensen et al. Science 2008
1554.75	13599.2	6.71105	Steffensen et al. Science 2008
1554.8	13600.5	9.3342	Steffensen et al. Science 2008
1554.85	13601.6	8.25784	Steffensen et al. Science 2008
1554.9	13602.6	5.66437	Steffensen et al. Science 2008
1554.95	13603.9	5.4382	Steffensen et al. Science 2008
1555	13605.1	8.54904	Steffensen et al. Science 2008
1555.05	13606.4	8.24746	Steffensen et al. Science 2008
1555.1	13608.1	8.91492	Steffensen et al. Science 2008
1555.15	13610	6.73243	Steffensen et al. Science 2008
1555.2	13611.6	5.06995	Steffensen et al. Science 2008
1555.25	13612.5	7.50011	Steffensen et al. Science 2008
1555.3	13613.9	7.99416	Steffensen et al. Science 2008
1555.35	13614.9	10.796	Steffensen et al. Science 2008
1555.4	13616.4	7.96682	Steffensen et al. Science 2008
1555.45	13618.1	7.52163	Steffensen et al. Science 2008
1555.5	13619.6	8.42986	Steffensen et al. Science 2008
1555.55	13620.7	8.93816	Steffensen et al. Science 2008
1555.6	13622.1	6.80974	Steffensen et al. Science 2008
1555.65	13623.5	6.71085	Steffensen et al. Science 2008
1555.7	13624.8	7.45543	Steffensen et al. Science 2008
1555.75	13626.3	10.6233	Steffensen et al. Science 2008
1555.8	13627.7	8.49059	Steffensen et al. Science 2008
1555.85	13629.1	9.4521	Steffensen et al. Science 2008
1555.9	13630.3	10.5847	Steffensen et al. Science 2008
1555.95	13631.2	9.51389	Steffensen et al. Science 2008
1556	13632.2	11.2377	Steffensen et al. Science 2008
1556.05	13633.8	6.87229	Steffensen et al. Science 2008
1556.1	13634.9	6.93095	Steffensen et al. Science 2008
1556.15	13636.1	7.11515	Steffensen et al. Science 2008
1556.2	13637.5	10.3453	Steffensen et al. Science 2008
1556.25	13638.9	8.71847	Steffensen et al. Science 2008
1556.3	13640.5	8.25227	Steffensen et al. Science 2008
1556.35	13641.9	8.08368	Steffensen et al. Science 2008
1556.4	13643.1	7.80939	Steffensen et al. Science 2008
1556.45	13644.3	7.8643	Steffensen et al. Science 2008
1556.5	13645.6	8.37693	Steffensen et al. Science 2008
1556.55	13646.9	7.91909	Steffensen et al. Science 2008
1556.6	13648.2	8.46913	Steffensen et al. Science 2008
1556.65	13649.5	9.88319	Steffensen et al. Science 2008
1556.7	13650.5	9.58353	Steffensen et al. Science 2008
1556.75	13652	6.69103	Steffensen et al. Science 2008
1556.8	13653.2	8.88439	Steffensen et al. Science 2008
1556.85	13654.5	6.0176	Steffensen et al. Science 2008
1556.9	13655.6	6.84956	Steffensen et al. Science 2008
1556.95	13656.5	10.4669	Steffensen et al. Science 2008
1557	13657.4	7.90983	Steffensen et al. Science 2008
1557.05	13658.7	5.82064	Steffensen et al. Science 2008
1557.1	13659.8	7.88876	Steffensen et al. Science 2008
1557.15	13661.2	7.29672	Steffensen et al. Science 2008
1557.2	13662.6	7.10406	Steffensen et al. Science 2008
1557.25	13663.6	9.5127	Steffensen et al. Science 2008
1557.3	13665	6.29239	Steffensen et al. Science 2008
1557.35	13666.4	6.0673	Steffensen et al. Science 2008
1557.4	13667.5	6.42376	Steffensen et al. Science 2008
1557.45	13668.8	6.57489	Steffensen et al. Science 2008
1557.5	13669.7	5.84023	Steffensen et al. Science 2008
1557.55	13671.3	5.22452	Steffensen et al. Science 2008
1557.6	13672.9	9.69414	Steffensen et al. Science 2008
1557.65	13674.3	9.49459	Steffensen et al. Science 2008
1557.7	13675.5	7.1192	Steffensen et al. Science 2008
1557.75	13676.5	4.33252	Steffensen et al. Science 2008
1557.8	13677.5	6.05016	Steffensen et al. Science 2008
1557.85	13678.7	5.37079	Steffensen et al. Science 2008
1557.9	13679.8	6.16177	Steffensen et al. Science 2008
1557.95	13681	5.33637	Steffensen et al. Science 2008
1558	13682	7.26225	Steffensen et al. Science 2008
1558.05	13682.9	6.86153	Steffensen et al. Science 2008
1558.1	13684	6.14117	Steffensen et al. Science 2008
1558.15	13685	8.12838	Steffensen et al. Science 2008
1558.2	13685.9	5.82334	Steffensen et al. Science 2008
1558.25	13687	6.97674	Steffensen et al. Science 2008
1558.3	13688.1	8.85527	Steffensen et al. Science 2008
1558.35	13689.2	6.78287	Steffensen et al. Science 2008
1558.4	13690.3	4.2343	Steffensen et al. Science 2008
1558.45	13691.5	6.40194	Steffensen et al. Science 2008
1558.5	13692.9	7.56706	Steffensen et al. Science 2008
1558.55	13693.8	5.70778	Steffensen et al. Science 2008
1558.6	13694.7	5.85664	Steffensen et al. Science 2008
1558.65	13695.7	5.86726	Steffensen et al. Science 2008
1558.7	13696.8	2.9003	Steffensen et al. Science 2008
1558.75	13698	4.06436	Steffensen et al. Science 2008
1558.8	13698.7	8.05595	Steffensen et al. Science 2008
1558.85	13699.7	5.50873	Steffensen et al. Science 2008
1558.9	13700.7	7.75595	Steffensen et al. Science 2008
1558.95	13701.8	7.78994	Steffensen et al. Science 2008
1559	13703.1	8.27834	Steffensen et al. Science 2008
1559.05	13703.9	7.06901	Steffensen et al. Science 2008
1559.1	13705	7.75286	Steffensen et al. Science 2008
1559.15	13705.9	8.6121	Steffensen et al. Science 2008
1559.2	13707	5.15058	Steffensen et al. Science 2008
1559.25	13708.4	5.75376	Steffensen et al. Science 2008
1559.3	13709.1	4.9035	Steffensen et al. Science 2008
1559.35	13710.1	4.64612	Steffensen et al. Science 2008
1559.4	13711.5	9.61359	Steffensen et al. Science 2008
1559.45	13712.6	8.56491	Steffensen et al. Science 2008
1559.5	13713.8	8.97756	Steffensen et al. Science 2008
1559.55	13715.2	8.66222	Steffensen et al. Science 2008
1559.6	13716.2	5.53012	Steffensen et al. Science 2008
1559.65	13717.3	9.13155	Steffensen et al. Science 2008
1559.7	13718.8	7.60722	Steffensen et al. Science 2008
1559.75	13720.1	9.7377	Steffensen et al. Science 2008
1559.8	13721	9.01979	Steffensen et al. Science 2008
1559.85	13722.3	6.77923	Steffensen et al. Science 2008
1559.9	13723.4	7.58659	Steffensen et al. Science 2008
1559.95	13724.2	8.57313	Steffensen et al. Science 2008
1560	13725.6	6.44698	Steffensen et al. Science 2008
1560.05	13727	4.81916	Steffensen et al. Science 2008
1560.1	13727.9	8.1109	Steffensen et al. Science 2008
1560.15	13729.1	7.90162	Steffensen et al. Science 2008
1560.2	13730.4	6.90787	Steffensen et al. Science 2008
1560.25	13731.3	6.423	Steffensen et al. Science 2008
1560.3	13732.3	7.81194	Steffensen et al. Science 2008
1560.35	13733.4	6.07218	Steffensen et al. Science 2008
1560.4	13734.3	7.86392	Steffensen et al. Science 2008
1560.45	13735.7	6.7872	Steffensen et al. Science 2008
1560.5	13737.1	9.23449	Steffensen et al. Science 2008
1560.55	13738.1	8.29071	Steffensen et al. Science 2008
1560.6	13739.1	8.25443	Steffensen et al. Science 2008
1560.65	13740.1	6.48276	Steffensen et al. Science 2008
1560.7	13741	4.18712	Steffensen et al. Science 2008
1560.75	13742.8	5.58049	Steffensen et al. Science 2008
1560.8	13744.1	7.50325	Steffensen et al. Science 2008
1560.85	13745	8.21803	Steffensen et al. Science 2008
1560.9	13746.1	8.77855	Steffensen et al. Science 2008
1560.95	13747.4	9.87493	Steffensen et al. Science 2008
1561	13748.4	8.29653	Steffensen et al. Science 2008
1561.05	13749.5	7.72556	Steffensen et al. Science 2008
1561.1	13750.6	8.29164	Steffensen et al. Science 2008
1561.15	13752.1	8.05836	Steffensen et al. Science 2008
1561.2	13753.6	4.71339	Steffensen et al. Science 2008
1561.25	13755.1	3.15679	Steffensen et al. Science 2008
1561.3	13756	7.0453	Steffensen et al. Science 2008
1561.35	13757	7.15663	Steffensen et al. Science 2008
1561.4	13757.8	8.35162	Steffensen et al. Science 2008
1561.45	13758.8	7.22279	Steffensen et al. Science 2008
1561.5	13759.6	8.75008	Steffensen et al. Science 2008
1561.55	13760.4	8.23863	Steffensen et al. Science 2008
1561.6	13761.5	7.94977	Steffensen et al. Science 2008
1561.65	13762.6	6.46374	Steffensen et al. Science 2008
1561.7	13763.5	9.57581	Steffensen et al. Science 2008
1561.75	13764.1	8.05581	Steffensen et al. Science 2008
1561.8	13765.3	4.88357	Steffensen et al. Science 2008
1561.85	13766.7	5.44247	Steffensen et al. Science 2008
1561.9	13767.8	7.04625	Steffensen et al. Science 2008
1561.95	13769.1	7.0042	Steffensen et al. Science 2008
1562	13770.2	6.51156	Steffensen et al. Science 2008
1562.05	13771.3	6.71235	Steffensen et al. Science 2008
1562.1	13772.2	6.30729	Steffensen et al. Science 2008
1562.15	13773.4	7.7076	Steffensen et al. Science 2008
1562.2	13774.6	7.10478	Steffensen et al. Science 2008
1562.25	13775.5	6.75305	Steffensen et al. Science 2008
1562.3	13776.5	8.14668	Steffensen et al. Science 2008
1562.35	13777.6	7.80378	Steffensen et al. Science 2008
1562.4	13778.7	8.3588	Steffensen et al. Science 2008
1562.45	13780	8.65971	Steffensen et al. Science 2008
1562.5	13781.1	5.75011	Steffensen et al. Science 2008
1562.55	13782	5.05129	Steffensen et al. Science 2008
1562.6	13782.9	6.02854	Steffensen et al. Science 2008
1562.65	13783.7	5.16612	Steffensen et al. Science 2008
1562.7	13784.6	5.70157	Steffensen et al. Science 2008
1562.75	13786.3	7.17464	Steffensen et al. Science 2008
1562.8	13787.6	7.80161	Steffensen et al. Science 2008
1562.85	13788.8	7.24138	Steffensen et al. Science 2008
1562.9	13789.8	7.8149	Steffensen et al. Science 2008
1562.95	13791	5.27245	Steffensen et al. Science 2008
1563	13792.4	6.66872	Steffensen et al. Science 2008
1563.05	13793.5	5.54146	Steffensen et al. Science 2008
1563.1	13794.7	5.83282	Steffensen et al. Science 2008
1563.15	13795.6	6.17471	Steffensen et al. Science 2008
1563.2	13796.6	6.09635	Steffensen et al. Science 2008
1563.25	13797.7	6.87257	Steffensen et al. Science 2008
1563.3	13798.5	6.43338	Steffensen et al. Science 2008
1563.35	13799.3	7.26328	Steffensen et al. Science 2008
1563.4	13800.3	6.82989	Steffensen et al. Science 2008
1563.45	13801.3	9.31469	Steffensen et al. Science 2008
1563.5	13802.3	7.68444	Steffensen et al. Science 2008
1563.55	13803.4	7.15465	Steffensen et al. Science 2008
1563.6	13804.3	7.57776	Steffensen et al. Science 2008
1563.65	13805.2	7.58368	Steffensen et al. Science 2008
1563.7	13806.2	6.21703	Steffensen et al. Science 2008
1563.75	13807.1	6.27978	Steffensen et al. Science 2008
1563.8	13808.4	8.97558	Steffensen et al. Science 2008
1563.85	13809.5	7.5672	Steffensen et al. Science 2008
1563.9	13810.6	8.53841	Steffensen et al. Science 2008
1563.95	13811.9	7.31239	Steffensen et al. Science 2008
1564	13813.1	6.40647	Steffensen et al. Science 2008
1564.05	13813.9	6.55985	Steffensen et al. Science 2008
1564.1	13815	7.02957	Steffensen et al. Science 2008
1564.15	13815.8	4.97455	Steffensen et al. Science 2008
1564.2	13816.6	5.80126	Steffensen et al. Science 2008
1564.25	13817.5	7.8823	Steffensen et al. Science 2008
1564.3	13818.5	8.9978	Steffensen et al. Science 2008
1564.35	13819.7	5.72711	Steffensen et al. Science 2008
1564.4	13820.7	6.40361	Steffensen et al. Science 2008
1564.45	13822	5.98745	Steffensen et al. Science 2008
1564.5	13823.3	5.07378	Steffensen et al. Science 2008
1564.55	13824.7	7.07052	Steffensen et al. Science 2008
1564.6	13825.7	7.29359	Steffensen et al. Science 2008
1564.65	13827	7.45831	Steffensen et al. Science 2008
1564.7	13828.2	5.54232	Steffensen et al. Science 2008
1564.75	13829.2	3.61604	Steffensen et al. Science 2008
1564.8	13830.5	8.19713	Steffensen et al. Science 2008
1564.85	13831.4	8.05555	Steffensen et al. Science 2008
1564.9	13832.4	6.43486	Steffensen et al. Science 2008
1564.95	13833.6	4.41711	Steffensen et al. Science 2008
1565	13834.8	6.1816	Steffensen et al. Science 2008
1565.05	13835.9	7.04743	Steffensen et al. Science 2008
1565.1	13836.9	5.99029	Steffensen et al. Science 2008
1565.15	13838.2	6.70459	Steffensen et al. Science 2008
1565.2	13839.3	8.44502	Steffensen et al. Science 2008
1565.25	13840.5	9.77642	Steffensen et al. Science 2008
1565.3	13841.5	8.43936	Steffensen et al. Science 2008
1565.35	13842.6	8.23482	Steffensen et al. Science 2008
1565.4	13843.7	10.5355	Steffensen et al. Science 2008
1565.45	13844.6	9.34391	Steffensen et al. Science 2008
1565.5	13845.6	9.26957	Steffensen et al. Science 2008
1565.55	13846.6	8.41724	Steffensen et al. Science 2008
1565.6	13847.6	7.40604	Steffensen et al. Science 2008
1565.65	13848.5	6.15853	Steffensen et al. Science 2008
1565.7	13849.4	5.82362	Steffensen et al. Science 2008
1565.75	13850.5	6.17539	Steffensen et al. Science 2008
1565.8	13851.5	6.96154	Steffensen et al. Science 2008
1565.85	13852.4	7.81323	Steffensen et al. Science 2008
1565.9	13853.4	7.22378	Steffensen et al. Science 2008
1565.95	13854.5	6.23408	Steffensen et al. Science 2008
1566	13855.7	7.72092	Steffensen et al. Science 2008
1566.05	13856.9	4.36645	Steffensen et al. Science 2008
1566.1	13858	5.69965	Steffensen et al. Science 2008
1566.15	13859.1	7.45209	Steffensen et al. Science 2008
1566.2	13860.3	4.74505	Steffensen et al. Science 2008
1566.25	13861.3	6.27627	Steffensen et al. Science 2008
1566.3	13862.4	6.50793	Steffensen et al. Science 2008
1566.35	13864.1	7.35123	Steffensen et al. Science 2008
1566.4	13865.3	8.53037	Steffensen et al. Science 2008
1566.45	13866.1	8.83241	Steffensen et al. Science 2008
1566.5	13867	8.37128	Steffensen et al. Science 2008
1566.55	13868	6.10694	Steffensen et al. Science 2008
1566.6	13868.8	6.53962	Steffensen et al. Science 2008
1566.65	13870	6.57184	Steffensen et al. Science 2008
1566.7	13871.1	7.0249	Steffensen et al. Science 2008
1566.75	13872.1	4.29475	Steffensen et al. Science 2008
1566.8	13872.8	6.40916	Steffensen et al. Science 2008
1566.85	13873.6	8.90608	Steffensen et al. Science 2008
1566.9	13874.6	7.72881	Steffensen et al. Science 2008
1566.95	13875.5	8.51228	Steffensen et al. Science 2008
1567	13876.5	7.22167	Steffensen et al. Science 2008
1567.05	13877.5	7.277	Steffensen et al. Science 2008
1567.1	13878.8	6.29674	Steffensen et al. Science 2008
1567.15	13879.5	6.65325	Steffensen et al. Science 2008
1567.2	13880.4	5.34648	Steffensen et al. Science 2008
1567.25	13881.7	9.09941	Steffensen et al. Science 2008
1567.3	13883.2	9.36607	Steffensen et al. Science 2008
1567.35	13884.1	7.53907	Steffensen et al. Science 2008
1567.4	13885.3	5.75202	Steffensen et al. Science 2008
1567.45	13886.8	7.70346	Steffensen et al. Science 2008
1567.5	13888.1	7.80144	Steffensen et al. Science 2008
1567.55	13889.1	6.71052	Steffensen et al. Science 2008
1567.6	13890.1	9.4544	Steffensen et al. Science 2008
1567.65	13890.9	9.56814	Steffensen et al. Science 2008
1567.7	13892.2	8.12117	Steffensen et al. Science 2008
1567.75	13893	8.56225	Steffensen et al. Science 2008
1567.8	13894.1	8.43481	Steffensen et al. Science 2008
1567.85	13895	5.01438	Steffensen et al. Science 2008
1567.9	13896.4	5.51986	Steffensen et al. Science 2008
1567.95	13897.3	8.28849	Steffensen et al. Science 2008
1568	13898	8.7694	Steffensen et al. Science 2008
1568.05	13899.3	6.64884	Steffensen et al. Science 2008
1568.1	13900.5	7.33752	Steffensen et al. Science 2008
1568.15	13901.7	5.78814	Steffensen et al. Science 2008
1568.2	13903	4.7531	Steffensen et al. Science 2008
1568.25	13904.1	5.84214	Steffensen et al. Science 2008
1568.3	13905	7.01017	Steffensen et al. Science 2008
1568.35	13906	7.03358	Steffensen et al. Science 2008
1568.4	13906.8	5.59654	Steffensen et al. Science 2008
1568.45	13907.7	5.88089	Steffensen et al. Science 2008
1568.5	13908.8	8.4631	Steffensen et al. Science 2008
1568.55	13909.5	11.5065	Steffensen et al. Science 2008
1568.6	13910.2	7.71915	Steffensen et al. Science 2008
1568.65	13911.5	3.43082	Steffensen et al. Science 2008
1568.7	13913.1	2.69426	Steffensen et al. Science 2008
1568.75	13914.3	6.37401	Steffensen et al. Science 2008
1568.8	13915.2	4.95646	Steffensen et al. Science 2008
1568.85	13916.1	3.86605	Steffensen et al. Science 2008
1568.9	13917.8	6.45176	Steffensen et al. Science 2008
1568.95	13919	6.83699	Steffensen et al. Science 2008
1569	13920	5.06965	Steffensen et al. Science 2008
1569.05	13921	5.73481	Steffensen et al. Science 2008
1569.1	13922	6.09281	Steffensen et al. Science 2008
1569.15	13923.2	9.05455	Steffensen et al. Science 2008
1569.2	13924.1	6.87415	Steffensen et al. Science 2008
1569.25	13925	8.63536	Steffensen et al. Science 2008
1569.3	13926.1	8.10091	Steffensen et al. Science 2008
1569.35	13927.4	6.06663	Steffensen et al. Science 2008
1569.4	13928.4	4.91893	Steffensen et al. Science 2008
1569.45	13929.2	5.82794	Steffensen et al. Science 2008
1569.5	13930.3	8.15427	Steffensen et al. Science 2008
1569.55	13931.4	7.26249	Steffensen et al. Science 2008
1569.6	13932.4	6.05049	Steffensen et al. Science 2008
1569.65	13933.4	8.27733	Steffensen et al. Science 2008
1569.7	13934.3	5.65958	Steffensen et al. Science 2008
1569.75	13935.3	3.72187	Steffensen et al. Science 2008
1569.8	13936.5	5.20506	Steffensen et al. Science 2008
1569.85	13937.9	6.48303	Steffensen et al. Science 2008
1569.9	13939	5.71542	Steffensen et al. Science 2008
1569.95	13939.7	2.67267	Steffensen et al. Science 2008
1570	13941	5.90807	Steffensen et al. Science 2008
1570.05	13941.7	10.2419	Steffensen et al. Science 2008
1570.1	13943	6.81345	Steffensen et al. Science 2008
1570.15	13944	2.55156	Steffensen et al. Science 2008
1570.2	13945.1	2.93524	Steffensen et al. Science 2008
1570.25	13945.9	6.21455	Steffensen et al. Science 2008
1570.3	13947.5	6.78545	Steffensen et al. Science 2008
1570.35	13949.1	6.86413	Steffensen et al. Science 2008
1570.4	13950	6.42345	Steffensen et al. Science 2008
1570.45	13951.8	4.40538	Steffensen et al. Science 2008
1570.5	13953.1	7.343	Steffensen et al. Science 2008
1570.55	13954.3	5.99902	Steffensen et al. Science 2008
1570.6	13955.4	4.986	Steffensen et al. Science 2008
1570.65	13957.1	3.05025	Steffensen et al. Science 2008
1570.7	13958.5	3.78097	Steffensen et al. Science 2008
1570.75	13959.5	6.79612	Steffensen et al. Science 2008
1570.8	13960.8	5.39327	Steffensen et al. Science 2008
1570.85	13962	5.19285	Steffensen et al. Science 2008
1570.9	13963.2	6.68419	Steffensen et al. Science 2008
1570.95	13965	3.81131	Steffensen et al. Science 2008
1571	13966.2	4.74489	Steffensen et al. Science 2008
1571.05	13967.4	7.8536	Steffensen et al. Science 2008
1571.1	13968.7	7.07531	Steffensen et al. Science 2008
1571.15	13969.9	8.12364	Steffensen et al. Science 2008
1571.2	13971.3	6.5147	Steffensen et al. Science 2008
1571.25	13972.8	6.08972	Steffensen et al. Science 2008
1571.3	13974.3	9.12882	Steffensen et al. Science 2008
1571.35	13975.3	7.63587	Steffensen et al. Science 2008
1571.4	13976.6	6.26561	Steffensen et al. Science 2008
1571.45	13977.9	6.61139	Steffensen et al. Science 2008
1571.5	13979.1	5.36626	Steffensen et al. Science 2008
1571.55	13980.2	6.66189	Steffensen et al. Science 2008
1571.6	13981.4	6.46591	Steffensen et al. Science 2008
1571.65	13983.2	6.57762	Steffensen et al. Science 2008
1571.7	13984.6	5.94934	Steffensen et al. Science 2008
1571.75	13986.4	5.92739	Steffensen et al. Science 2008
1571.8	13988.1	6.27343	Steffensen et al. Science 2008
1571.85	13989.3	4.90083	Steffensen et al. Science 2008
1571.9	13990.5	6.90887	Steffensen et al. Science 2008
1571.95	13991.8	7.78462	Steffensen et al. Science 2008
1572	13993.3	8.29672	Steffensen et al. Science 2008
1572.05	13994.8	9.18665	Steffensen et al. Science 2008
1572.1	13996.1	7.94021	Steffensen et al. Science 2008
1572.15	13997.2	7.72133	Steffensen et al. Science 2008
1572.2	13998	8.36826	Steffensen et al. Science 2008
1572.25	13999.2	9.06362	Steffensen et al. Science 2008
1572.3	14000.2	9.60906	Steffensen et al. Science 2008
1572.35	14001.1	9.6797	Steffensen et al. Science 2008
1572.4	14002.4	11.9606	Steffensen et al. Science 2008
1572.45	14003.9	5.76449	Steffensen et al. Science 2008
1572.5	14005.3	9.18348	Steffensen et al. Science 2008
1572.55	14006.5	6.52021	Steffensen et al. Science 2008
1572.6	14007.7	6.23001	Steffensen et al. Science 2008
1572.65	14008.9	9.25694	Steffensen et al. Science 2008
1572.7	14010.4	6.48128	Steffensen et al. Science 2008
1572.75	14012	7.21459	Steffensen et al. Science 2008
1572.8	14013.6	6.46082	Steffensen et al. Science 2008
1572.85	14015.3	8.09009	Steffensen et al. Science 2008
1572.9	14016.6	9.99586	Steffensen et al. Science 2008
1572.95	14018.5	9.20306	Steffensen et al. Science 2008
1573	14020.2	8.54007	Steffensen et al. Science 2008
1573.05	14021.9	9.38917	Steffensen et al. Science 2008
1573.1	14023.8	9.75245	Steffensen et al. Science 2008
1573.15	14025.3	7.07057	Steffensen et al. Science 2008
1573.2	14027.1	7.97644	Steffensen et al. Science 2008
1573.25	14029	5.50858	Steffensen et al. Science 2008
1573.3	14030.3	8.48195	Steffensen et al. Science 2008
1573.35	14031.8	7.33339	Steffensen et al. Science 2008
1573.4	14033.3	10.1459	Steffensen et al. Science 2008
1573.45	14034.5	9.36925	Steffensen et al. Science 2008
1573.5	14036.2	4.64898	Steffensen et al. Science 2008
1573.55	14037.7	7.55011	Steffensen et al. Science 2008
1573.6	14039.3	9.57438	Steffensen et al. Science 2008
1573.65	14040.7	9.36213	Steffensen et al. Science 2008
1573.7	14042.5	9.73537	Steffensen et al. Science 2008
1573.75	14043.6	10.4725	Steffensen et al. Science 2008
1573.8	14044.9	11.6237	Steffensen et al. Science 2008
1573.85	14046.3	7.95458	Steffensen et al. Science 2008
1573.9	14047.5	9.34449	Steffensen et al. Science 2008
1573.95	14049.5	8.03498	Steffensen et al. Science 2008
1574	14050.7	8.55711	Steffensen et al. Science 2008
1574.05	14052	8.07949	Steffensen et al. Science 2008
1574.1	14053.6	7.83311	Steffensen et al. Science 2008
1574.15	14055.1	10.0151	Steffensen et al. Science 2008
1574.2	14056.8	9.96825	Steffensen et al. Science 2008
1574.25	14058.2	9.30812	Steffensen et al. Science 2008
1574.3	14059.8	9.81842	Steffensen et al. Science 2008
1574.35	14061.4	6.58756	Steffensen et al. Science 2008
1574.4	14062.9	4.75794	Steffensen et al. Science 2008
1574.45	14064.4	8.95425	Steffensen et al. Science 2008
1574.5	14065.7	9.06114	Steffensen et al. Science 2008
1574.55	14067.5	7.59636	Steffensen et al. Science 2008
1574.6	14068.7	9.97644	Steffensen et al. Science 2008
1574.65	14070.2	8.21954	Steffensen et al. Science 2008
1574.7	14071.2	5.79266	Steffensen et al. Science 2008
1574.75	14072.7	6.85645	Steffensen et al. Science 2008
1574.8	14074	9.7384	Steffensen et al. Science 2008
1574.85	14075.3	11.2804	Steffensen et al. Science 2008
1574.9	14076.3	10.2322	Steffensen et al. Science 2008
1574.95	14077.4	8.37379	Steffensen et al. Science 2008
1575	14078.9	7.77672	Steffensen et al. Science 2008
1575.05	14079.9	6.05982	Steffensen et al. Science 2008
1575.1	14080.7	8.35189	Steffensen et al. Science 2008
1575.15	14082.1	9.4023	Steffensen et al. Science 2008
1575.2	14082.9	7.44316	Steffensen et al. Science 2008
1575.25	14084.1	5.40648	Steffensen et al. Science 2008
1575.3	14085.2	7.15265	Steffensen et al. Science 2008
1575.35	14086.4	6.14156	Steffensen et al. Science 2008
1575.4	14087.3	9.41913	Steffensen et al. Science 2008
1575.45	14088.5	5.73101	Steffensen et al. Science 2008
1575.5	14089.7	5.90918	Steffensen et al. Science 2008
1575.55	14090.9	7.53363	Steffensen et al. Science 2008
1575.6	14092.1	8.76957	Steffensen et al. Science 2008
1575.65	14093	4.5939	Steffensen et al. Science 2008
1575.7	14094.4	5.51629	Steffensen et al. Science 2008
1575.75	14095.6	5.63443	Steffensen et al. Science 2008
1575.8	14096.7	4.69198	Steffensen et al. Science 2008
1575.85	14097.9	6.45269	Steffensen et al. Science 2008
1575.9	14099.3	8.05604	Steffensen et al. Science 2008
1575.95	14100.5	5.40331	Steffensen et al. Science 2008
1576	14101.6	4.95882	Steffensen et al. Science 2008
1576.05	14102.9	7.23364	Steffensen et al. Science 2008
1576.1	14103.9	8.09307	Steffensen et al. Science 2008
1576.15	14105.2	7.97623	Steffensen et al. Science 2008
1576.2	14106.2	6.52601	Steffensen et al. Science 2008
1576.25	14107.4	5.63804	Steffensen et al. Science 2008
1576.3	14108.3	9.11144	Steffensen et al. Science 2008
1576.35	14108.9	8.91218	Steffensen et al. Science 2008
1576.4	14110.2	6.93519	Steffensen et al. Science 2008
1576.45	14111	5.59976	Steffensen et al. Science 2008
1576.5	14112.5	6.97069	Steffensen et al. Science 2008
1576.55	14113.8	7.04611	Steffensen et al. Science 2008
1576.6	14115	4.8648	Steffensen et al. Science 2008
1576.65	14115.9	6.20212	Steffensen et al. Science 2008
1576.7	14117.2	9.59802	Steffensen et al. Science 2008
1576.75	14118.5	7.55909	Steffensen et al. Science 2008
1576.8	14120.2	7.01951	Steffensen et al. Science 2008
1576.85	14121.3	7.55737	Steffensen et al. Science 2008
1576.9	14122.3	8.32825	Steffensen et al. Science 2008
1576.95	14123.4	5.6961	Steffensen et al. Science 2008
1577	14124.6	7.73228	Steffensen et al. Science 2008
1577.05	14125.9	9.57802	Steffensen et al. Science 2008
1577.1	14127.7	4.78577	Steffensen et al. Science 2008
1577.15	14128.7	6.20169	Steffensen et al. Science 2008
1577.2	14129.9	2.89433	Steffensen et al. Science 2008
1577.25	14130.8	7.17127	Steffensen et al. Science 2008
1577.3	14131.9	5.66605	Steffensen et al. Science 2008
1577.35	14133.4	5.8287	Steffensen et al. Science 2008
1577.4	14134.6	6.45908	Steffensen et al. Science 2008
1577.45	14135.8	6.95616	Steffensen et al. Science 2008
1577.5	14137.2	6.40986	Steffensen et al. Science 2008
1577.55	14138.5	5.17361	Steffensen et al. Science 2008
1577.6	14139.7	6.52787	Steffensen et al. Science 2008
1577.65	14140.7	3.92032	Steffensen et al. Science 2008
1577.7	14141.9	4.01083	Steffensen et al. Science 2008
1577.75	14142.7	3.99257	Steffensen et al. Science 2008
1577.8	14143.6	4.67782	Steffensen et al. Science 2008
1577.85	14144.8	5.39654	Steffensen et al. Science 2008
1577.9	14146	7.45444	Steffensen et al. Science 2008
1577.95	14146.8	9.08491	Steffensen et al. Science 2008
1578	14148.1	5.64796	Steffensen et al. Science 2008
1578.05	14149.1	4.4953	Steffensen et al. Science 2008
1578.1	14149.9	4.97328	Steffensen et al. Science 2008
1578.15	14151.1	4.03171	Steffensen et al. Science 2008
1578.2	14152.2	6.32497	Steffensen et al. Science 2008
1578.25	14153.2	5.72591	Steffensen et al. Science 2008
1578.3	14154	5.06141	Steffensen et al. Science 2008
1578.35	14155.3	7.32328	Steffensen et al. Science 2008
1578.4	14156.5	6.71221	Steffensen et al. Science 2008
1578.45	14157.4	9.33188	Steffensen et al. Science 2008
1578.5	14158.4	6.98616	Steffensen et al. Science 2008
1578.55	14159.6	9.46076	Steffensen et al. Science 2008
1578.6	14160.7	7.14284	Steffensen et al. Science 2008
1578.65	14162.2	7.25098	Steffensen et al. Science 2008
1578.7	14163.4	10.7545	Steffensen et al. Science 2008
1578.75	14165	6.94514	Steffensen et al. Science 2008
1578.8	14166.1	7.43033	Steffensen et al. Science 2008
1578.85	14167.5	9.12602	Steffensen et al. Science 2008
1578.9	14168.6	5.49145	Steffensen et al. Science 2008
1578.95	14170.1	6.63915	Steffensen et al. Science 2008
1579	14171.3	8.07026	Steffensen et al. Science 2008
1579.05	14172.2	6.59888	Steffensen et al. Science 2008
1579.1	14173.5	8.42639	Steffensen et al. Science 2008
1579.15	14175.7	6.76321	Steffensen et al. Science 2008
1579.2	14177.1	6.97972	Steffensen et al. Science 2008
1579.25	14178.5	7.85311	Steffensen et al. Science 2008
1579.3	14179.5	7.76799	Steffensen et al. Science 2008
1579.35	14180.7	6.22687	Steffensen et al. Science 2008
1579.4	14182.1	6.50705	Steffensen et al. Science 2008
1579.45	14183.2	7.66583	Steffensen et al. Science 2008
1579.5	14184.1	6.88031	Steffensen et al. Science 2008
1579.55	14185.4	5.71383	Steffensen et al. Science 2008
1579.6	14186.9	8.57412	Steffensen et al. Science 2008
1579.65	14187.9	8.16286	Steffensen et al. Science 2008
1579.7	14189	4.97638	Steffensen et al. Science 2008
1579.75	14189.9	8.35741	Steffensen et al. Science 2008
1579.8	14191.2	7.34589	Steffensen et al. Science 2008
1579.85	14192.1	5.92945	Steffensen et al. Science 2008
1579.9	14193	3.91863	Steffensen et al. Science 2008
1579.95	14194.4	7.16222	Steffensen et al. Science 2008
1580	14195.6	7.41244	Steffensen et al. Science 2008
1580.05	14196.9	7.06365	Steffensen et al. Science 2008
1580.1	14197.9	7.37461	Steffensen et al. Science 2008
1580.15	14198.8	7.12908	Steffensen et al. Science 2008
1580.2	14199.7	5.32957	Steffensen et al. Science 2008
1580.25	14201	7.70227	Steffensen et al. Science 2008
1580.3	14201.6	8.13709	Steffensen et al. Science 2008
1580.35	14202.8	4.58943	Steffensen et al. Science 2008
1580.4	14203.7	6.04097	Steffensen et al. Science 2008
1580.45	14204.5	6.98755	Steffensen et al. Science 2008
1580.5	14205.3	5.4208	Steffensen et al. Science 2008
1580.55	14206.3	7.66517	Steffensen et al. Science 2008
1580.6	14207.4	6.03523	Steffensen et al. Science 2008
1580.65	14208.5	9.8007	Steffensen et al. Science 2008
1580.7	14209.4	7.57979	Steffensen et al. Science 2008
1580.75	14210.4	6.45649	Steffensen et al. Science 2008
1580.8	14211.5	6.14436	Steffensen et al. Science 2008
1580.85	14212.4	8.64174	Steffensen et al. Science 2008
1580.9	14213.6	8.44578	Steffensen et al. Science 2008
1580.95	14215.1	7.98086	Steffensen et al. Science 2008
1581	14216.2	7.73011	Steffensen et al. Science 2008
1581.05	14217.3	7.34196	Steffensen et al. Science 2008
1581.1	14218.2	5.431	Steffensen et al. Science 2008
1581.15	14219.1	7.13959	Steffensen et al. Science 2008
1581.2	14219.9	8.75288	Steffensen et al. Science 2008
1581.25	14221.1	6.7215	Steffensen et al. Science 2008
1581.3	14222.5	5.41056	Steffensen et al. Science 2008
1581.35	14223.4	9.09026	Steffensen et al. Science 2008
1581.4	14224.1	7.24151	Steffensen et al. Science 2008
1581.45	14225.1	5.66428	Steffensen et al. Science 2008
1581.5	14226.4	8.78449	Steffensen et al. Science 2008
1581.55	14227.2	7.255	Steffensen et al. Science 2008
1581.6	14228	3.97715	Steffensen et al. Science 2008
1581.65	14228.6	8.65153	Steffensen et al. Science 2008
1581.7	14229.6	7.7863	Steffensen et al. Science 2008
1581.75	14230.8	5.29074	Steffensen et al. Science 2008
1581.8	14232.1	7.84118	Steffensen et al. Science 2008
1581.85	14233.1	7.75297	Steffensen et al. Science 2008
1581.9	14234.1	8.69356	Steffensen et al. Science 2008
1581.95	14235	7.03361	Steffensen et al. Science 2008
1582	14235.7	8.51592	Steffensen et al. Science 2008
1582.05	14237	4.83148	Steffensen et al. Science 2008
1582.1	14238	8.24982	Steffensen et al. Science 2008
1582.15	14239.2	9.47226	Steffensen et al. Science 2008
1582.2	14240.3	7.3681	Steffensen et al. Science 2008
1582.25	14241.2	7.30713	Steffensen et al. Science 2008
1582.3	14241.9	7.20379	Steffensen et al. Science 2008
1582.35	14243.1	6.45018	Steffensen et al. Science 2008
1582.4	14244	9.0211	Steffensen et al. Science 2008
1582.45	14245.1	8.96477	Steffensen et al. Science 2008
1582.5	14246	6.51223	Steffensen et al. Science 2008
1582.55	14246.9	5.54053	Steffensen et al. Science 2008
1582.6	14247.6	6.37801	Steffensen et al. Science 2008
1582.65	14248.5	8.03745	Steffensen et al. Science 2008
1582.7	14249.4	9.26695	Steffensen et al. Science 2008
1582.75	14250.2	3.85423	Steffensen et al. Science 2008
1582.8	14251.3	7.05807	Steffensen et al. Science 2008
1582.85	14252.3	8.61286	Steffensen et al. Science 2008
1582.9	14253.6	5.74713	Steffensen et al. Science 2008
1582.95	14254.9	5.59916	Steffensen et al. Science 2008
1583	14255.8	4.99048	Steffensen et al. Science 2008
1583.05	14256.9	6.7294	Steffensen et al. Science 2008
1583.1	14258.3	9.05959	Steffensen et al. Science 2008
1583.15	14259.4	6.94441	Steffensen et al. Science 2008
1583.2	14260.3	7.43824	Steffensen et al. Science 2008
1583.25	14261.2	6.9275	Steffensen et al. Science 2008
1583.3	14262.8	7.93992	Steffensen et al. Science 2008
1583.35	14264.3	8.06102	Steffensen et al. Science 2008
1583.4	14265.4	6.66801	Steffensen et al. Science 2008
1583.45	14266.4	6.65975	Steffensen et al. Science 2008
1583.5	14267.3	7.94721	Steffensen et al. Science 2008
1583.55	14268.2	6.52847	Steffensen et al. Science 2008
[truncated: 5,850 more rows]
