# Supplementary material for: The anatomy of past abrupt warmings recorded in Greenland ice
Source: Nat Commun. 2021 Apr 8;12:2106. doi: 10.1038/s41467-021-22241-w (PMC8032679; doi:10.1038/s41467-021-22241-w)
Supplement: Supplementary file 5 — Supplementary Data 2 [file 41467_2021_22241_MOESM5_ESM.xlsx]

## Sheet: Information
Supplementary Data 2. NGRIP and NEEM high-resolution Ca2+ and Na+ concentration records
Capron E., S. O. Rasmussen, T. J. Popp, T. Erhardt, H. Fischer, A. Landais, J. Pedro, G. Vettoretti, A. Grinsted, V. Gkinis, B. Vaughn, A. Svensson, B. M. Vinther, J. W. C. White.
The anatomy of past abrupt warmings in Greenland ice, Nature Communications, 2021.
We provide 500 yr-long sections covering the onset of each abrupt transition investigated in the present study (the section is defined here as +-250 yr around the date of abrupt event onset as defined in the Ca2+ records)
Note that the datasets are provided at a 1yr resolution although the true resolution is lower.
The datasets are displayed on their depth scales, on the GICC05 timescale up to 60 000 yr b2k (Svensson et al. CP, 4, 47-57), and on the GICC05modelext further down (Wolff et al. 2010, QSR, 29, 2828-2838)
Other relevant references:
Erhardt, T. et al. Decadal-scale progression of Dansgaard-Oeschger warming events, Climate of the Past, 15, 811-825 (2019).
Kaufmann, P. et al. An improved continuous flow analysis (CFA) system for high-resolution field measurements on ice cores. Environ. Sci. Technol. 42, 8044–8050 (2008).
Röthlisberger, R. et al. Continuous high-resolution analysis of trace substances in firn and ice cores, Environ. Sci. Technol., 34, 338–342, https://doi.org/10.1021/es9907055 (2000).

## Sheet: NGRIP
Depth (m)	Age (yr b2k)	NGRIP log (Ca2+(ng.g^-1))		Depth (m)	Age (yr b2k)	NGRIP log (Na+ (ng.g^-1))
1479.26	11462	3.08006		1486.1	11586	3.46854
1479.3	11463	3.03591		1486.15	11587	2.59872
1479.32	11464	2.55105		1486.22	11588	2.54103
1479.37	11465	3.00066		1486.28	11589	2.8671
1479.42	11466	3.14634		1486.33	11590	2.50244
1479.48	11467	2.51894		1486.39	11591	2.74326
1479.52	11468	3.08211		1486.44	11592	3.09742
1479.57	11469	3.36886		1486.51	11593	2.65134
1479.62	11470	3.17466		1486.57	11594	2.11039
1479.67	11471	3.03222		1486.63	11595	3.13447
1479.71	11472	2.75696		1486.7	11596	2.59279
1479.76	11473	2.61054		1486.77	11597	2.26872
1479.82	11474	2.59195		1486.83	11598	2.62455
1479.87	11475	2.80123		1486.9	11599	2.7117
1479.93	11476	2.92902		1486.95	11600	2.21675
1479.99	11477	2.93385		1486.99	11601	2.93747
1480.03	11478	3.52761		1487.04	11602	2.69693
1480.08	11479	2.6068		1487.1	11603	2.56476
1480.13	11480	2.60162		1487.16	11604	2.91968
1480.19	11481	2.8552		1487.21	11605	2.35596
1480.24	11482	2.82187		1487.29	11606	2.40199
1480.3	11483	2.35334		1487.34	11607	2.50949
1480.35	11484	2.68727		1487.38	11608	2.27468
1480.41	11485	2.9466		1487.44	11609	2.83445
1480.47	11486	2.69322		1487.51	11610	2.54333
1480.52	11487	2.71724		1487.57	11611	2.71072
1480.58	11488	3.01501		1487.64	11612	2.49069
1480.65	11489	2.65422		1487.71	11613	2.62638
1480.72	11490	2.76737		1487.76	11614	2.83848
1480.77	11491	2.69738		1487.82	11615	2.65437
1480.83	11492	3.14695		1487.87	11616	2.80514
1480.88	11493	3.18041		1487.92	11617	2.64723
1480.93	11494	3.31643		1487.98	11618	2.60424
1480.97	11495	3.33763		1488.04	11619	3.08833
1481.02	11496	2.7392		1488.1	11620	2.73474
1481.08	11497	2.74037		1488.17	11621	2.73509
1481.13	11498	3.11601		1488.24	11622	3.02509
1481.19	11499	2.63884		1488.3	11623	3.14911
1481.23	11500	3.53577		1488.37	11624	3.17713
1481.28	11501	3.0752		1488.42	11625	2.95913
1481.35	11502	2.90499		1488.48	11626	2.72494
1481.39	11503	2.73508		1488.54	11627	2.72723
1481.45	11504	2.2854		1488.62	11628	3.25642
1481.49	11505	2.85125		1488.66	11629	3.24092
1481.54	11506	3.04513		1488.73	11630	3.30506
1481.6	11507	2.31073		1488.79	11631	2.86233
1481.66	11508	4.41137		1488.86	11632	3.29458
1481.72	11509	4.39298		1488.92	11633	3.238
1481.78	11510	2.77147		1488.97	11634	3.07604
1481.84	11511	3.18386		1489.04	11635	3.00966
1481.89	11512	2.38523		1489.08	11636	2.93838
1481.94	11513	2.29067		1489.12	11637	3.37065
1481.98	11514	2.37809		1489.15	11638	3.09587
1482.04	11515	1.07455		1489.22	11639	3.2617
1482.09	11516	2.02588		1489.26	11640	3.30752
1482.16	11517	2.47774		1489.32	11641	3.12239
1482.2	11518	2.49194		1489.37	11642	3.17259
1482.26	11519	2.12101		1489.44	11643	2.84604
1482.32	11520	2.71194		1489.5	11644	2.89936
1482.39	11521	3.50775		1489.56	11645	2.91847
1482.43	11522	2.68542		1489.61	11646	2.94868
1482.51	11523	2.00902		1489.68	11647	3.02715
1482.57	11524	2.32274		1489.76	11648	2.76404
1482.62	11525	2.49936		1489.8	11649	3.28572
1482.65	11526	2.48796		1489.87	11650	3.51418
1482.72	11527	2.3554		1489.93	11651	2.84485
1482.79	11528	2.35308		1490	11652	2.81335
1482.84	11529	2.29891		1490.05	11653	2.92243
1482.89	11530	2.75303		1490.11	11654	3.26037
1482.95	11531	2.32885		1490.18	11655	3.17933
1482.99	11532	1.56977		1490.21	11656	3.32278
1483.02	11533	1.7727		1490.29	11657	2.78021
1483.06	11534	2.49212		1490.34	11658	2.72084
1483.11	11535	1.83503		1490.39	11659	2.86158
1483.16	11536	1.96585		1490.44	11660	2.52514
1483.21	11537	1.74225		1490.52	11661	2.53851
1483.27	11538	2.06492		1490.58	11662	3.23637
1483.37	11539	2.22217		1490.63	11663	3.37593
1483.41	11540	2.44095		1490.68	11664	3.06919
1483.48	11541	2.20145		1490.73	11665	3.24986
1483.57	11542	2.55343		1490.78	11666	4.25422
1483.62	11543	2.46027		1490.81	11667	3.55966
1483.68	11544	2.82602		1490.85	11668	3.20468
1483.75	11545	2.27646		1490.9	11669	3.40093
1483.82	11546	2.42284		1490.96	11670	3.05541
1483.89	11547	2.25752		1491	11671	3.39679
1483.96	11548	2.46708		1491.06	11672	3.13256
1484.01	11549	2.45925		1491.09	11673	3.22539
1484.07	11550	2.55044		1491.14	11674	3.06707
1484.14	11551	2.63066		1491.2	11675	3.10711
1484.19	11552	2.13933		1491.25	11676	3.56657
1484.21	11553	2.26781		1491.31	11677	2.8885
1484.26	11554	1.56933		1491.36	11678	3.15529
1484.3	11555	2.3573		1491.4	11679	3.35672
1484.34	11556	2.63101		1491.44	11680	3.29035
1484.41	11557	2.20244		1491.5	11681	3.68867
1484.47	11558	1.49922		1491.54	11682	3.17407
1484.54	11559	1.96452		1491.59	11683	3.37286
1484.59	11560	2.41342		1491.63	11684	3.20858
1485.15	11571	3.82057		1491.71	11685	3.09807
1485.21	11572	2.9339		1491.77	11686	3.47605
1485.29	11573	2.14422		1491.82	11687	3.47393
1485.36	11574	2.86768		1491.85	11688	3.02815
1485.41	11575	2.66925		1491.89	11689	2.90744
1485.44	11576	2.87241		1491.94	11690	3.52759
1485.5	11577	2.71231		1492	11691	3.54803
1485.56	11578	2.35295		1492.07	11692	2.89791
1485.63	11579	2.55192		1492.11	11693	3.5879
1485.68	11580	2.90613		1492.15	11694	3.90439
1485.76	11581	2.54559		1492.18	11695	3.72355
1485.81	11582	2.8081		1492.22	11696	3.33373
1485.88	11583	2.48932		1492.26	11697	3.76045
1485.95	11584	2.75903		1492.28	11698	4.04582
1486.03	11585	2.86217		1492.31	11699	3.52205
1486.1	11586	2.47031		1492.33	11700	3.32301
1486.15	11587	2.30976		1492.4	11701	3.87922
1486.22	11588	2.57643		1492.42	11702	3.93392
1486.28	11589	2.716		1492.45	11703	3.29905
1486.33	11590	2.44909		1492.49	11704	2.9387
1486.39	11591	2.56257		1492.52	11705	3.79604
1486.44	11592	2.5853		1492.55	11706	3.71022
1486.51	11593	2.89337		1492.6	11707	3.34764
1486.57	11594	2.94444		1492.62	11708	4.25894
1486.63	11595	2.37457		1492.66	11709	3.63366
1486.7	11596	2.72395		1492.69	11710	4.195
1486.77	11597	2.56312		1492.72	11711	3.70266
1486.83	11598	2.82945		1492.75	11712	3.9238
1486.9	11599	3.29588		1492.77	11713	3.97193
1486.95	11600	2.90716		1492.79	11714	4.1634
1486.99	11601	3.105		1492.81	11715	3.70153
1487.04	11602	2.97223		1492.85	11716	4.30878
1487.1	11603	2.90647		1492.87	11717	4.15232
1487.16	11604	2.75271		1492.9	11718	3.59792
1487.21	11605	3.00413		1492.93	11719	3.35687
1487.29	11606	2.58798		1492.94	11720	3.55309
1487.34	11607	2.82793		1492.97	11721	3.86099
1487.38	11608	3.01733		1492.99	11722	3.93649
1487.44	11609	2.81507		1493.02	11723	4.27669
1487.51	11610	2.83958		1493.06	11724	3.61533
1487.57	11611	2.8203		1493.11	11725	3.35891
1487.64	11612	2.50716		1493.15	11726	4.21874
1487.71	11613	3.01735		1493.17	11727	4.94726
1487.76	11614	2.91088		1493.19	11728	3.93499
1487.82	11615	2.7992		1493.24	11729	3.55893
1487.87	11616	2.92351		1493.28	11730	3.09353
1487.92	11617	2.75292		1493.33	11731	3.07651
1487.98	11618	2.6848		1493.36	11732	3.72793
1488.04	11619	2.99543		1493.38	11733	4.47571
1488.1	11620	2.678		1493.43	11734	4.44517
1488.17	11621	2.66137		1493.46	11735	3.06624
1488.24	11622	2.62179		1493.48	11736	3.9187
1488.3	11623	2.79228		1493.5	11737	3.83366
1488.37	11624	2.81638		1493.54	11738	3.36563
1488.42	11625	2.95786		1493.57	11739	3.65942
1488.48	11626	2.66526		1493.62	11740	3.82344
1488.54	11627	2.47723		1493.66	11741	4.20208
1488.62	11628	2.5537		1493.68	11742	3.96174
1488.66	11629	2.83458		1493.71	11743	3.71843
1488.73	11630	2.74809		1493.73	11744	3.38482
1488.79	11631	2.56128		1493.76	11745	4.28271
1488.86	11632	2.93224		1493.79	11746	4.24606
1488.92	11633	2.86086		1493.84	11747	3.59289
1488.97	11634	2.67326		1493.86	11748	4.1244
1489.04	11635	2.78002		1493.9	11749	3.99568
1489.08	11636	3.17891		1493.93	11750	3.95107
1489.12	11637	3.03558		1493.96	11751	3.74357
1489.15	11638	3.03282		1493.99	11752	3.51881
1489.22	11639	2.93386		1494.03	11753	4.17217
1489.26	11640	2.95447		1494.06	11754	4.06646
1489.32	11641	2.73623		1494.1	11755	3.83675
1489.37	11642	2.93709		1494.14	11756	4.09844
1489.44	11643	2.79981		1494.17	11757	4.08701
1489.5	11644	3.59228		1494.2	11758	3.31874
1489.56	11645	3.04245		1494.22	11759	3.38089
1489.61	11646	3.01052		1494.26	11760	3.71373
1489.68	11647	2.94436		1494.28	11761	4.84928
1489.76	11648	3.06479		1494.32	11762	3.98049
1489.8	11649	3.39308		1494.36	11763	3.98696
1489.87	11650	2.80196		1494.38	11764	3.91518
1489.93	11651	3.22375		1494.43	11765	3.65892
1490	11652	3.19554		1494.45	11766	2.80482
1490.05	11653	2.96381		1494.49	11767	2.99476
1490.11	11654	3.16156		1494.53	11768	2.88637
1490.18	11655	3.3907		1494.55	11769	3.63321
1490.21	11656	3.6828		1494.57	11770	4.47161
1490.29	11657	3.0805		1494.6	11771	3.69519
1490.34	11658	3.12852		1494.63	11772	3.84516
1490.39	11659	3.15166		1494.65	11773	4.52296
1490.44	11660	2.96337		1494.69	11774	3.45829
1490.52	11661	1.88486		1494.72	11775	3.51088
1490.58	11662	1.97113		1494.75	11776	3.48996
1490.63	11663	2.51709		1494.78	11777	2.73688
1490.68	11664	2.5394		1494.8	11778	4.61105
1490.73	11665	2.35509		1494.82	11779	3.87043
1490.78	11666	2.96939		1494.85	11780	3.68005
1490.81	11667	3.90506		1494.88	11781	3.14225
1490.85	11668	2.51492		1494.91	11782	3.84742
1490.9	11669	2.54198		1494.93	11783	3.14584
1490.96	11670	2.33868		1494.96	11784	3.77783
1491	11671	2.3798		1494.98	11785	2.72556
1491.06	11672	1.72239		1495.02	11786	3.50867
1491.09	11673	2.55651		1495.06	11787	3.24622
1491.14	11674	1.91683		1495.1	11788	3.35307
1491.2	11675	2.96241		1495.12	11789	4.19927
1491.25	11676	3.12751		1495.15	11790	3.76987
1491.31	11677	3.11676		1495.17	11791	3.7856
1491.36	11678	2.637		1495.2	11792	4.05117
1491.4	11679	2.55918		1495.22	11793	4.41128
1491.44	11680	4.11028		1495.25	11794	3.40746
1491.5	11681	4.23033		1495.28	11795	1.81021
1491.54	11682	3.53088		1495.32	11796	3.19508
1491.59	11683	3.47891		1495.35	11797	3.79754
1491.63	11684	4.42027		1495.38	11798	3.79243
1491.71	11685	3.96927		1495.41	11799	2.98833
1491.77	11686	3.65647		1495.43	11800	4.02858
1491.82	11687	3.81467		1495.46	11801	2.95504
1491.85	11688	3.71288		1495.49	11802	4.18546
1491.89	11689	3.25236		1495.54	11803	3.93799
1491.94	11690	3.09024		1495.58	11804	3.57384
1492	11691	3.50155		1495.63	11805	3.2756
1492.07	11692	3.24673		1495.65	11806	3.65924
1492.11	11693	3.94335		1495.68	11807	3.43519
1492.15	11694	4.13533		1495.71	11808	3.57242
1492.18	11695	3.95873		1495.74	11809	3.80257
1492.22	11696	3.91476		1495.77	11810	3.05038
1492.26	11697	4.02516		1495.79	11811	3.3957
1492.28	11698	4.14105		1495.81	11812	3.2469
1492.31	11699	4.08851		1495.83	11813	3.38102
1492.33	11700	3.91367		1495.87	11814	3.98216
1492.4	11701	4.20082		1495.9	11815	3.23927
1492.42	11702	4.39804		1495.92	11816	3.43666
1492.45	11703	3.95948		1495.96	11817	4.1841
1492.49	11704	3.70036		1495.98	11818	3.82426
1492.52	11705	4.28877		1496.01	11819	3.59631
1492.55	11706	4.43892		1496.06	11820	3.18597
1492.6	11707	4.49903		1496.08	11821	3.94133
1492.62	11708	5.18203		1496.11	11822	3.99073
1492.66	11709	4.78992		1496.15	11823	4.03815
1492.69	11710	4.98435		1496.19	11824	3.43261
1492.72	11711	4.56874		1496.21	11825	4.21527
1492.75	11712	4.66054		1496.25	11826	3.2106
1492.77	11713	4.58838		1496.29	11827	3.1586
1492.79	11714	4.42615		1496.33	11828	3.99718
1492.81	11715	4.45175		1496.36	11829	3.99155
1492.85	11716	4.36776		1496.39	11830	3.42421
1492.87	11717	4.56201		1496.41	11831	4.14959
1492.9	11718	4.53438		1496.43	11832	3.94896
1492.93	11719	4.1584		1496.45	11833	3.62648
1492.94	11720	4.21675		1496.47	11834	3.59206
1492.97	11721	4.36339		1496.49	11835	3.90059
1492.99	11722	4.8199		1496.52	11836	3.13076
1493.02	11723	4.80111		1496.55	11837	3.55909
1493.06	11724	4.3639		1496.57	11838	2.72609
1493.11	11725	4.13626		1496.62	11839	3.84735
1493.15	11726	4.61943		1496.68	11840	3.02851
1493.17	11727	4.90237		1496.71	11841	3.91056
1493.19	11728	4.58344		1496.72	11842	4.13571
1493.24	11729	4.50721		1496.75	11843	3.07669
1493.28	11730	4.11622		1496.77	11844	2.73099
1493.33	11731	4.09995		1496.81	11845	3.31955
1493.36	11732	4.30167		1496.85	11846	3.70252
1493.38	11733	4.67717		1496.88	11847	4.35487
1493.43	11734	4.79725		1496.91	11848	3.62058
1493.46	11735	4.28543		1496.95	11849	4.1872
1493.48	11736	4.76336		1496.97	11850	4.43165
1493.5	11737	4.55229		1497.01	11851	4.17079
1493.54	11738	4.14975		1497.04	11852	3.22051
1493.57	11739	4.15352		1497.06	11853	4.10018
1493.62	11740	4.43356		1497.1	11854	4.14218
1493.66	11741	4.72414		1497.12	11855	3.09364
1493.68	11742	4.88262		1497.14	11856	2.87968
1493.71	11743	4.62937		1497.18	11857	4.03828
1493.73	11744	4.41365		1497.21	11858	4.30847
1493.76	11745	4.9071		1497.23	11859	4.01154
1493.79	11746	5.12368		1497.25	11860	3.52577
1493.84	11747	4.82542		1497.28	11861	3.59916
1493.86	11748	5.09204		1497.31	11862	3.52087
1493.9	11749	4.9056		1497.35	11863	4.04991
1493.93	11750	4.82408		1497.37	11864	3.90183
1493.96	11751	4.58467		1497.4	11865	2.48476
1493.99	11752	4.46188		1497.43	11866	2.72042
1494.03	11753	5.01058		1497.45	11867	3.27123
1494.06	11754	4.80367		1497.48	11868	3.87208
1494.1	11755	4.7526		1497.51	11869	3.18932
1494.14	11756	4.54934		1497.54	11870	3.98734
1494.17	11757	4.49081		1497.56	11871	4.49367
1494.2	11758	4.56389		1497.58	11872	4.466
1494.22	11759	4.43468		1497.61	11873	3.54238
1494.26	11760	4.55845		1497.64	11874	3.58968
1494.28	11761	4.87272		1497.69	11875	4.00133
1494.32	11762	4.53297		1497.73	11876	3.56056
1494.36	11763	4.45654		1497.75	11877	3.31306
1494.38	11764	4.42626		1497.77	11878	3.28079
1494.43	11765	4.55321		1497.79	11879	4.22978
1494.45	11766	4.01991		1497.81	11880	4.5369
1494.49	11767	3.92996		1497.84	11881	4.28226
1494.53	11768	4.1286		1497.87	11882	4.55547
1494.55	11769	4.67757		1497.89	11883	4.59875
1494.57	11770	5.06367		1497.92	11884	4.10323
1494.6	11771	4.64275		1497.95	11885	4.46752
1494.63	11772	4.50773		1497.98	11886	4.2279
1494.65	11773	4.87886		1498	11887	4.10943
1494.69	11774	4.26957		1498.02	11888	4.30437
1494.72	11775	4.42419		1498.03	11889	4.00709
1494.75	11776	4.40214		1498.05	11890	3.76702
1494.78	11777	4.11312		1498.08	11891	3.66311
1494.8	11778	4.74762		1498.1	11892	3.8449
1494.82	11779	4.81768		1498.15	11893	3.83124
1494.85	11780	4.66357		1498.18	11894	3.62521
1494.88	11781	4.35363		1498.21	11895	3.29748
1494.91	11782	4.94827		1498.23	11896	3.85255
1494.93	11783	3.74631		1498.26	11897	3.89802
1494.96	11784	3.91545		1498.29	11898	3.59468
1494.98	11785	3.71783		1498.32	11899	3.26385
1495.02	11786	4.30051		1498.35	11900	3.14881
1495.06	11787	4.56735		1498.38	11901	4.27717
1495.1	11788	4.37009		1498.4	11902	4.44647
1495.12	11789	4.86438		1498.44	11903	3.85765
1495.15	11790	4.73269		1498.47	11904	3.98764
1495.17	11791	4.76737		1498.5	11905	4.59847
1495.2	11792	4.89272		1498.52	11906	3.20686
1495.22	11793	5.62371		1498.55	11907	4.29114
1495.25	11794	5.55492		1498.6	11909	3.77879
1495.28	11795	4.74786		1498.63	11910	3.62504
1495.32	11796	4.90255		1498.66	11911	3.90016
1495.35	11797	5.16902		1498.69	11912	3.96281
1495.38	11798	4.7192		1498.73	11913	3.90127
1495.41	11799	4.62094		1498.74	11914	4.28704
1495.43	11800	4.7943		1498.77	11915	3.4426
1495.46	11801	4.7744		1498.81	11916	3.62018
1495.49	11802	5.26125		1498.84	11917	3.24349
1495.54	11803	4.61671		1498.87	11918	3.44741
1495.58	11804	4.66391		1498.9	11919	3.43424
1495.63	11805	4.78793		1498.93	11920	3.86426
1495.65	11806	4.85767		1498.97	11921	3.55757
1495.68	11807	4.75151		1499.01	11922	4.488
1495.71	11808	4.47471		1499.05	11923	4.21236
1495.74	11809	4.6345		1499.07	11924	4.80962
1495.77	11810	4.64323		1499.1	11925	4.80453
1495.79	11811	4.61533		1499.13	11926	4.58628
1495.81	11812	4.50635		1499.16	11927	4.51715
1495.83	11813	4.47315		1499.19	11928	4.48191
1495.87	11814	4.59604		1499.21	11929	4.0234
1495.9	11815	4.37127		1499.24	11930	3.38065
1495.92	11816	4.63639		1499.26	11931	3.82181
1495.96	11817	4.76595		1499.28	11932	3.99373
1495.98	11818	5.02053		1499.31	11933	4.11029
1496.01	11819	4.798		1499.34	11934	4.17949
1496.06	11820	4.42578		1499.36	11935	3.86987
1496.08	11821	4.63147		1499.38	11936	4.23039
1496.11	11822	4.46996		1499.43	11937	3.96718
1496.15	11823	4.78354		1499.46	11938	3.50099
1496.19	11824	4.81675		1499.5	11939	2.87027
1496.21	11825	4.90778		1499.53	11940	4.03677
1496.25	11826	4.66295		1499.56	11941	4.20934
1496.29	11827	4.51405		1499.59	11942	4.24581
1496.33	11828	4.79501		1499.61	11943	4.64157
1496.36	11829	4.78721		1499.63	11944	4.33223
1496.39	11830	4.66572		1499.65	11945	2.68646
1496.41	11831	4.92249		1499.68	11946	3.55949
1496.43	11832	4.63434		1499.72	11947	3.96324
1496.45	11833	4.6181		1499.78	11948	3.74485
1496.47	11834	4.57525		1499.8	11949	3.54692
1496.49	11835	4.71972		1499.83	11950	4.48084
1496.52	11836	4.4795		1499.86	11951	4.76196
1496.55	11837	4.58023		1499.9	11952	3.38143
1496.57	11838	4.23945		1499.92	11953	4.62015
1496.62	11839	4.79488		1499.95	11954	4.5755
1496.68	11840	4.40303		1499.98	11955	4.74145
1496.71	11841	5.19324		1500.01	11956	3.89171
1496.72	11842	5.43738		1500.05	11957	3.89668
1496.75	11843	4.98246		1500.09	11958	3.70096
1496.77	11844	4.73933		1500.13	11959	4.51736
1496.81	11845	4.93118		1500.15	11960	4.19623
1496.85	11846	4.94302		1500.19	11961	4.26389
1496.88	11847	4.88715		1500.21	11962	3.96386
1496.91	11848	4.88961		1593.02	14458	3.58678
1496.95	11849	4.89302		1593.1	14459	3.5273
1496.97	11850	4.64325		1593.14	14460	3.74528
1497.01	11851	4.8324		1593.2	14461	3.62302
1497.04	11852	4.36912		1593.25	14462	3.52057
1497.06	11853	4.51661		1593.29	14463	3.60422
1497.1	11854	5.18526		1593.35	14464	3.35905
1497.12	11855	4.52871		1593.4	14465	3.1654
1497.14	11856	4.12283		1593.46	14466	3.6251
1497.18	11857	4.85328		1593.51	14467	3.62373
1497.21	11858	5.07277		1593.58	14468	3.36634
1497.23	11859	4.8371		1593.64	14469	3.54414
1497.25	11860	4.55047		1593.69	14470	3.67303
1497.28	11861	4.51445		1593.75	14471	3.25289
1497.31	11862	4.68574		1593.8	14472	3.55826
1497.35	11863	5.00219		1593.88	14473	3.37865
1497.37	11864	4.89412		1593.92	14474	3.11906
1497.4	11865	4.36335		1593.96	14475	3.24626
1497.43	11866	4.4086		1593.99	14476	3.75889
1497.45	11867	4.43934		1594.05	14477	3.17696
1497.48	11868	4.8337		1594.09	14478	3.27344
1497.51	11869	4.41978		1594.16	14479	3.55008
1497.54	11870	4.44499		1594.21	14480	3.53561
1497.56	11871	4.88279		1594.24	14481	3.79578
1497.58	11872	5.30836		1594.28	14482	3.682
1497.61	11873	4.72125		1594.33	14483	3.85771
1497.64	11874	4.76066		1594.37	14484	3.16269
1497.69	11875	4.97616		1594.4	14485	3.23648
1497.73	11876	4.73723		1594.45	14486	4.3512
1497.75	11877	4.41951		1594.52	14487	4.0658
1497.77	11878	4.47986		1594.58	14488	3.34344
1497.79	11879	5.00581		1594.62	14489	3.38591
1497.81	11880	5.07279		1594.66	14490	3.36461
1497.84	11881	4.94612		1594.69	14491	3.93368
1497.87	11882	5.01288		1594.73	14492	3.29703
1497.89	11883	4.96763		1594.78	14493	3.27446
1497.92	11884	4.77623		1594.82	14494	3.84776
1497.95	11885	4.91853		1594.87	14495	3.41027
1497.98	11886	4.85698		1594.9	14496	3.27973
1498	11887	4.84761		1594.93	14497	3.12375
1498.02	11888	4.83912		1594.96	14498	3.26045
1498.03	11889	4.69001		1594.99	14499	3.95288
1498.05	11890	4.65342		1595.05	14500	3.81538
1498.08	11891	4.7167		1595.11	14501	3.7058
1498.1	11892	4.64609		1595.15	14502	3.55669
1498.15	11893	4.66407		1595.2	14503	3.79776
1498.18	11894	4.87757		1595.23	14504	3.40196
1498.21	11895	4.60411		1595.29	14505	2.78197
1498.23	11896	4.36661		1595.33	14506	3.2546
1498.26	11897	4.78332		1595.4	14507	3.04492
1498.29	11898	4.54899		1595.47	14508	3.31483
1498.32	11899	4.57724		1595.53	14509	3.48483
1498.35	11900	4.51181		1595.58	14510	3.15933
1498.38	11901	4.97611		1595.64	14511	3.24375
1498.4	11902	5.05377		1595.7	14512	3.37432
1498.44	11903	4.99789		1595.77	14513	3.33433
1498.47	11904	4.85738		1595.82	14514	3.46107
1498.5	11905	5.40185		1595.86	14515	3.60802
1498.52	11906	4.58566		1595.9	14516	3.77694
1498.55	11907	4.99151		1595.97	14517	3.3916
1498.6	11909	3.91449		1596.03	14518	3.67939
1498.63	11910	4.44893		1596.09	14519	3.8104
1498.66	11911	4.79495		1596.12	14520	3.55704
1498.69	11912	4.68391		1596.18	14521	3.40971
1498.73	11913	4.8312		1596.24	14522	3.68035
1498.74	11914	5.3908		1596.3	14523	3.32264
1498.77	11915	4.98285		1596.34	14524	3.5063
1498.81	11916	5.05497		1596.4	14525	3.50764
1498.84	11917	5.0309		1596.46	14526	3.76997
1498.87	11918	4.98885		1596.51	14527	3.55157
1498.9	11919	4.71007		1596.57	14528	3.37403
1498.93	11920	4.59915		1596.61	14529	3.29967
1498.97	11921	4.5813		1596.68	14530	3.07391
1499.01	11922	4.82689		1596.74	14531	3.14
1499.05	11923	4.91782		1596.8	14532	2.99871
1499.07	11924	4.4576		1596.87	14533	3.38511
1499.1	11925	5.32598		1596.93	14534	3.34558
1499.13	11926	5.11795		1596.99	14535	3.30571
1499.16	11927	5.11605		1597.05	14536	3.36239
1499.19	11928	5.31623		1597.1	14537	3.42649
1499.21	11929	5.25561		1597.13	14538	3.3592
1499.24	11930	5.00749		1597.17	14539	3.43273
1499.26	11931	5.21865		1597.29	14541	3.08065
1499.28	11932	5.20329		1597.33	14542	3.97918
1499.31	11933	5.15391		1597.4	14543	3.89546
1499.34	11934	5.16728		1597.47	14544	3.73157
1499.36	11935	5.04293		1597.53	14545	2.99585
1499.38	11936	5.08632		1597.58	14546	3.5299
1499.43	11937	5.00089		1597.62	14547	3.69193
1499.46	11938	4.89002		1597.65	14548	3.51538
1499.5	11939	4.50267		1597.69	14549	3.47569
1499.53	11940	4.96956		1597.75	14550	3.23695
1499.56	11941	4.80509		1597.81	14551	3.14176
1499.59	11942	5.08982		1597.88	14552	3.20196
1499.61	11943	5.12481		1597.93	14553	3.91386
1499.63	11944	5.19191		1597.96	14554	3.84463
1499.65	11945	4.59031		1598.04	14555	3.31579
1499.68	11946	4.90201		1598.1	14556	4.04449
1499.72	11947	4.92858		1598.13	14557	4.22282
1499.78	11948	4.85868		1598.2	14558	2.97613
1499.8	11949	4.79616		1598.26	14559	3.37433
1499.83	11950	5.41148		1598.32	14560	2.96888
1499.86	11951	5.47727		1598.4	14561	3.2247
1499.9	11952	4.46999		1598.45	14562	3.43479
1499.92	11953	4.55497		1598.53	14563	2.96906
1499.95	11954	5.11415		1598.58	14564	3.06037
1499.98	11955	4.51161		1598.64	14565	3.23159
1500.01	11956	4.21216		1598.68	14566	3.30889
1500.05	11957	4.52808		1598.76	14567	3.10096
1500.09	11958	4.49934		1598.8	14568	3.3274
1500.13	11959	4.52203		1598.85	14569	2.82221
1500.15	11960	4.65729		1598.9	14570	3.16186
1500.19	11961	4.57679		1598.94	14571	3.90847
1500.21	11962	4.30709		1599.01	14572	3.87821
1593.02	14458	3.39473		1599.08	14573	3.44828
1593.1	14459	3.58126		1599.13	14574	3.14938
1593.14	14460	4.11467		1599.18	14575	3.45287
1593.2	14461	3.53217		1599.24	14576	3.1343
1593.25	14462	3.37903		1599.31	14577	3.54954
1593.29	14463	3.25404		1599.34	14578	3.9027
1593.35	14464	3.59155		1599.41	14579	3.47302
1593.4	14465	3.48222		1599.47	14580	3.64023
1593.46	14466	3.3971		1599.54	14581	3.40422
1593.51	14467	3.42575		1599.59	14582	3.4646
1593.58	14468	3.4006		1599.62	14583	3.21673
1593.64	14469	3.63382		1599.66	14584	3.31013
1593.69	14470	3.54407		1599.71	14585	3.39912
1593.75	14471	3.52223		1599.77	14586	3.3677
1593.8	14472	3.63707		1599.85	14587	3.60929
1593.88	14473	3.24809		1599.9	14588	4.00397
1593.92	14474	3.15651		1599.94	14589	4.05423
1593.96	14475	3.04747		1600	14590	3.5575
1593.99	14476	2.79964		1600.05	14591	3.77202
1594.05	14477	2.74216		1600.08	14592	3.54658
1594.09	14478	2.95377		1600.14	14593	3.70707
1594.16	14479	3.26428		1600.19	14594	3.66329
1594.21	14480	3.35871		1600.26	14595	3.8141
1594.24	14481	3.31833		1600.3	14596	3.94059
1594.28	14482	3.01954		1600.35	14597	3.66442
1594.33	14483	3.15324		1600.43	14598	3.58032
1594.37	14484	2.95022		1600.48	14599	3.61888
1594.4	14485	3.10151		1600.52	14600	3.98917
1594.45	14486	3.81358		1600.56	14601	3.53437
1594.52	14487	3.85671		1600.61	14602	3.69521
1594.58	14488	3.70111		1600.65	14603	3.83255
1594.62	14489	3.18402		1600.68	14604	3.96787
1594.66	14490	3.48655		1600.71	14605	3.41576
1594.69	14491	3.47378		1600.77	14606	3.51677
1594.73	14492	3.42886		1600.81	14607	3.83742
1594.78	14493	3.05106		1600.86	14608	3.68284
1594.82	14494	3.26297		1600.89	14609	3.58566
1594.87	14495	3.12006		1600.96	14610	3.65239
1594.9	14496	3.17027		1601	14611	3.67976
1594.93	14497	2.63197		1601.04	14612	3.35325
1594.96	14498	3.04572		1601.1	14613	3.56716
1594.99	14499	3.70378		1601.15	14614	3.52681
1595.05	14500	3.92228		1601.18	14615	4.12806
1595.11	14501	3.87739		1601.23	14616	4.03881
1595.15	14502	3.39906		1601.27	14617	3.90224
1595.2	14503	3.77726		1601.3	14618	3.6935
1595.23	14504	4.03911		1601.35	14619	3.77813
1595.29	14505	3.58577		1601.4	14620	3.76221
1595.33	14506	3.29454		1601.47	14621	3.77829
1595.4	14507	3.44484		1601.51	14622	3.84497
1595.47	14508	3.38614		1601.58	14623	3.51411
1595.53	14509	3.58247		1601.62	14624	3.73753
1595.58	14510	3.35698		1601.68	14625	3.49156
1595.64	14511	3.24934		1601.75	14626	3.63164
1595.7	14512	3.66363		1601.81	14627	3.73944
1595.77	14513	3.61305		1601.84	14628	3.85704
1595.82	14514	4.04444		1601.91	14629	3.85888
1595.86	14515	3.83346		1601.95	14630	3.86373
1595.9	14516	3.58847		1602.01	14631	3.85516
1595.97	14517	3.12595		1602.05	14632	3.58669
1596.03	14518	3.28734		1602.09	14633	3.60696
1596.09	14519	3.4458		1602.16	14635	4.64768
1596.12	14520	3.31582		1602.19	14636	4.10176
1596.18	14521	3.3444		1602.22	14637	4.29086
1596.24	14522	3.58271		1602.25	14638	3.99785
1596.3	14523	3.20642		1602.29	14639	3.94319
1596.34	14524	3.40061		1602.32	14640	3.67331
1596.4	14525	3.36783		1602.37	14641	3.48212
1596.46	14526	3.36509		1602.41	14642	3.92475
1596.51	14527	3.61583		1602.48	14643	3.56707
1596.57	14528	3.87394		1602.54	14644	4.05517
1596.61	14529	3.47513		1602.6	14645	3.59557
1596.68	14530	3.16939		1602.64	14646	3.68739
1596.74	14531	3.13921		1602.68	14647	3.31341
1596.8	14532	2.7727		1602.75	14648	3.54473
1596.87	14533	2.8972		1602.79	14649	3.88654
1596.93	14534	3.05803		1602.83	14650	3.85576
1596.99	14535	2.92304		1602.88	14651	4.03737
1597.05	14536	2.95121		1602.93	14652	3.89162
1597.1	14537	3.31041		1602.98	14653	3.71774
1597.13	14538	3.36694		1603.03	14654	3.6515
1597.17	14539	3.19242		1603.09	14655	3.49597
1597.29	14541	3.1923		1603.12	14656	3.92692
1597.33	14542	3.96659		1603.16	14657	3.61678
1597.4	14543	4.00454		1603.2	14658	3.279
1597.47	14544	3.42572		1603.26	14659	4.1342
1597.53	14545	3.20984		1603.31	14660	4.12198
1597.58	14546	3.13171		1603.35	14661	3.65656
1597.62	14547	3.13533		1603.4	14662	3.75441
1597.65	14548	3.20671		1603.45	14663	4.55788
1597.69	14549	2.91606		1603.5	14664	4.11822
1597.75	14550	3.10821		1603.55	14665	4.04332
1597.81	14551	3.28662		1603.59	14666	3.83666
1597.88	14552	3.0831		1603.62	14667	4.16982
1597.93	14553	3.19973		1603.65	14668	3.77161
1597.96	14554	3.65349		1603.69	14669	3.86328
1598.04	14555	3.43981		1603.73	14670	3.85362
1598.1	14556	3.42318		1603.77	14671	3.86015
1598.13	14557	3.35747		1603.81	14672	4.27202
1598.2	14558	2.88028		1603.87	14673	4.23614
1598.26	14559	3.13798		1603.91	14674	4.20736
1598.32	14560	3.0946		1603.95	14675	4.22056
1598.4	14561	3.31128		1604	14676	3.92175
1598.45	14562	3.39244		1604.04	14677	4.38454
1598.53	14563	3.18671		1604.06	14678	5.18165
1598.58	14564	3.18722		1604.12	14679	3.51949
1598.64	14565	3.15952		1604.17	14680	4.03723
1598.68	14566	3.25731		1604.2	14681	3.43417
1598.76	14567	3.27983		1604.23	14682	3.85644
1598.8	14568	3.22821		1604.28	14683	3.96761
1598.85	14569	2.88592		1604.32	14684	3.88248
1598.9	14570	3.09057		1604.36	14685	4.25676
1598.94	14571	3.51348		1604.41	14686	4.06363
1599.01	14572	3.64676		1604.44	14687	4.42393
1599.08	14573	3.38393		1604.48	14688	3.90829
1599.13	14574	3.48123		1604.53	14689	3.84434
1599.18	14575	3.02165		1604.57	14690	4.39488
1599.24	14576	3.17092		1604.61	14691	4.21702
1599.31	14577	3.3806		1604.64	14692	4.13337
1599.34	14578	3.28198		1604.67	14693	4.35067
1599.41	14579	3.13236		1604.71	14694	4.23752
1599.47	14580	3.10375		1604.75	14695	4.16947
1599.54	14581	3.16482		1604.79	14696	4.71793
1599.59	14582	3.09609		1604.81	14697	4.72033
1599.62	14583	3.15478		1604.83	14698	4.50723
1599.66	14584	2.87648		1604.86	14699	4.34656
1599.71	14585	3.17038		1604.89	14700	4.203
1599.77	14586	3.08801		1604.92	14701	3.96781
1599.85	14587	3.22195		1604.93	14702	3.71651
1599.9	14588	3.59016		1604.96	14703	3.9701
1599.94	14589	3.57194		1604.99	14704	4.42634
1600	14590	3.19721		1605.01	14705	4.63812
1600.05	14591	3.13848		1605.03	14706	4.47949
1600.08	14592	3.17567		1605.06	14707	4.08822
1600.14	14593	3.2161		1605.08	14708	4.45763
1600.19	14594	3.29294		1605.12	14709	4.19963
1600.26	14595	3.22962		1605.14	14710	4.57584
1600.3	14596	3.25512		1605.16	14711	4.33816
1600.35	14597	3.2044		1605.19	14712	3.75071
1600.43	14598	3.35041		1605.21	14713	4.16367
1600.48	14599	3.31102		1605.24	14714	4.39845
1600.52	14600	4.11295		1605.26	14715	4.38354
1600.56	14601	3.92158		1605.27	14716	4.25939
1600.61	14602	3.57569		1605.29	14717	4.73059
1600.65	14603	3.81977		1605.32	14718	4.66963
1600.68	14604	3.92215		1605.34	14719	4.45323
1600.71	14605	4.01549		1605.38	14720	3.72467
1600.77	14606	3.39604		1605.41	14721	4.23663
1600.81	14607	3.39282		1605.43	14722	5.03926
1600.86	14608	3.41054		1605.49	14724	3.52212
1600.89	14609	3.43746		1605.52	14725	4.58086
1600.96	14610	3.14377		1605.56	14726	5.14785
1601	14611	2.93439		1605.59	14727	5.01233
1601.04	14612	3.24849		1605.64	14728	4.08035
1601.1	14613	3.28726		1605.65	14729	4.92517
1601.15	14614	2.92148		1605.68	14730	3.99834
1601.18	14615	3.35512		1605.7	14731	4.08768
1601.23	14616	3.24594		1605.72	14732	4.28585
1601.27	14617	3.32336		1605.74	14733	4.81081
1601.3	14618	3.78203		1605.78	14734	4.42757
1601.35	14619	3.71941		1605.81	14735	4.18902
1601.4	14620	3.9692		1605.85	14736	3.85024
1601.47	14621	3.97498		1605.87	14737	4.18791
1601.51	14622	3.79369		1605.9	14738	3.41863
1601.58	14623	3.24598		1605.94	14739	3.79234
1601.62	14624	3.20801		1605.96	14740	4.65541
1601.68	14625	2.99363		1605.99	14741	4.22475
1601.75	14626	3.15542		1606.02	14742	3.95155
1601.81	14627	3.38937		1606.05	14743	3.53857
1601.84	14628	3.60167		1606.07	14744	4.2039
1601.91	14629	3.79684		1606.1	14745	4.32225
1601.95	14630	4.06634		1606.13	14746	3.90767
1602.01	14631	3.58932		1606.17	14747	4.28125
1602.05	14632	3.32695		1606.2	14748	4.19349
1602.09	14633	3.66223		1606.24	14749	3.9381
1602.16	14635	3.06417		1606.26	14750	4.35208
1602.19	14636	3.58877		1606.28	14751	3.7269
1602.22	14637	3.92868		1606.3	14752	4.23578
1602.25	14638	4.13928		1606.32	14753	4.23332
1602.29	14639	3.7133		1606.36	14754	3.68235
1602.32	14640	3.5191		1606.38	14755	3.98974
1602.37	14641	3.33793		1606.4	14756	4.17241
1602.41	14642	3.78612		1606.43	14757	3.966
1602.48	14643	3.69681		1606.45	14758	4.15907
1602.54	14644	3.63101		1606.47	14759	3.83952
1602.6	14645	3.37704		1606.49	14760	3.86843
1602.64	14646	3.69731		1606.51	14761	4.23267
1602.68	14647	3.69232		1606.55	14762	4.08027
1602.75	14648	3.51193		1606.57	14763	3.8429
1602.79	14649	3.25482		1606.58	14764	4.1287
1602.83	14650	3.53117		1606.62	14765	3.84434
1602.88	14651	3.67683		1606.64	14766	4.15069
1602.93	14652	3.40592		1606.68	14767	3.92978
1602.98	14653	3.5981		1606.71	14768	3.95698
1603.03	14654	3.72486		1606.75	14769	4.26118
1603.09	14655	3.26703		1606.79	14770	4.23133
1603.12	14656	3.30016		1606.82	14771	4.35525
1603.16	14657	3.23847		1606.86	14772	4.17098
1603.2	14658	3.36044		1606.88	14773	4.69989
1603.26	14659	3.29192		1606.91	14774	4.39968
1603.31	14660	3.61948		1606.94	14775	4.02577
1603.35	14661	3.41593		1606.96	14776	4.62482
1603.4	14662	3.46238		1607.01	14777	4.45438
1603.45	14663	3.63492		1607.04	14778	4.46581
1603.5	14664	3.72485		1607.06	14779	4.26205
1603.55	14665	3.53905		1607.08	14780	3.70608
1603.59	14666	3.46027		1607.12	14781	4.7769
1603.62	14667	3.31296		1607.15	14782	4.57535
1603.65	14668	3.25151		1607.19	14783	4.68577
1603.69	14669	3.87008		1607.21	14784	4.73577
1603.73	14670	3.8089		1607.24	14785	4.57641
1603.77	14671	3.66443		1607.27	14786	4.78416
1603.81	14672	4.19834		1607.3	14787	4.35272
1603.87	14673	4.12197		1607.31	14788	4.33817
1603.91	14674	4.07782		1607.34	14789	4.19655
1603.95	14675	4.19377		1607.38	14790	3.89295
1604	14676	4.29638		1607.4	14791	3.90087
1604.04	14677	4.29033		1607.43	14792	3.88322
1604.06	14678	4.19388		1607.45	14793	3.93344
1604.12	14679	3.94985		1607.47	14794	3.45863
1604.17	14680	4.20506		1607.51	14795	3.3482
1604.2	14681	4.27173		1607.54	14796	3.99632
1604.23	14682	4.19767		1607.57	14797	3.48686
1604.28	14683	4.2927		1607.6	14798	3.8601
1604.32	14684	4.24592		1607.64	14799	4.42878
1604.36	14685	4.50026		1607.68	14800	4.25577
1604.41	14686	4.34486		1607.7	14801	3.68751
1604.44	14687	4.41269		1607.74	14802	4.23108
1604.48	14688	4.06418		1607.79	14803	4.56863
1604.53	14689	4.15835		1607.81	14804	3.74324
1604.57	14690	4.57212		1607.84	14805	3.54099
1604.61	14691	4.54752		1607.88	14806	3.47912
1604.64	14692	4.48413		1607.92	14807	3.76207
1604.67	14693	4.29503		1607.94	14808	4.14128
1604.71	14694	4.20635		1607.96	14809	4.83035
1604.75	14695	4.71586		1608	14810	4.605
1604.79	14696	5.20484		1608.03	14811	4.11711
1604.81	14697	5.40976		1608.05	14812	3.84892
1604.83	14698	5.14723		1608.08	14813	3.78347
1604.86	14699	4.82365		1608.1	14814	3.92759
1604.89	14700	4.85291		1608.14	14815	4.06558
1604.92	14701	4.75231		1608.18	14816	4.04941
1604.93	14702	4.85445		1608.21	14817	4.42405
1604.96	14703	4.7779		1608.23	14818	4.40712
1604.99	14704	5.02187		1608.26	14819	3.76756
1605.01	14705	5.45548		1608.28	14820	3.8684
1605.03	14706	4.89684		1608.3	14821	3.97146
1605.06	14707	4.56711		1608.32	14822	3.68604
1605.08	14708	5.04275		1608.35	14823	3.63895
1605.12	14709	4.63654		1608.37	14824	4.09868
1605.14	14710	4.73947		1608.41	14825	3.7878
1605.16	14711	4.67888		1608.43	14826	3.97411
1605.19	14712	4.61163		1608.44	14827	4.74198
1605.21	14713	4.90731		1608.47	14828	4.584
1605.24	14714	5.02849		1608.49	14829	4.37846
1605.26	14715	4.77027		1608.51	14830	4.82525
1605.27	14716	4.78429		1608.55	14831	4.60376
1605.29	14717	4.94224		1608.57	14832	4.87334
1605.32	14718	4.86482		1608.59	14833	4.99118
1605.34	14719	4.80339		1608.62	14834	4.39151
1605.38	14720	4.42335		1608.66	14835	4.13218
1605.41	14721	4.5179		1608.68	14836	4.09793
1605.43	14722	4.829		1608.71	14837	3.44979
1605.49	14724	4.27991		1608.74	14838	4.28236
1605.52	14725	5.00142		1608.8	14840	4.45872
1605.56	14726	5.49201		1608.83	14841	4.26836
1605.59	14727	5.30192		1608.86	14842	4.11232
1605.64	14728	4.79522		1608.89	14843	4.15248
1605.65	14729	5.36343		1608.92	14844	3.40533
1605.68	14730	4.88427		1608.95	14845	3.4209
1605.7	14731	4.89022		1608.96	14846	3.52423
1605.72	14732	5.0055		1608.99	14847	3.79714
1605.74	14733	5.59704		1609.03	14848	3.61115
1605.78	14734	5.41003		1609.06	14849	4.01548
1605.81	14735	4.9044		1609.08	14850	4.48907
1605.85	14736	4.82049		1609.09	14851	4.70567
1605.87	14737	4.36697		1609.12	14852	4.23004
1605.9	14738	4.65047		1609.15	14853	4.17247
1605.94	14739	4.98884		1609.18	14854	3.86081
1605.96	14740	5.2184		1609.22	14855	3.19795
1605.99	14741	4.84225		1609.26	14856	4.3299
1606.02	14742	4.73527		1609.28	14857	5.13006
1606.05	14743	4.5125		1609.29	14858	4.52868
1606.07	14744	4.91544		1609.32	14859	4.29756
1606.1	14745	5.13912		1609.36	14860	3.97831
1606.13	14746	4.96095		1609.38	14861	4.35918
1606.17	14747	4.98669		1609.42	14862	4.19799
1606.2	14748	4.66288		1609.46	14863	4.27305
1606.24	14749	4.34905		1609.49	14864	3.97187
1606.26	14750	4.7323		1609.5	14865	3.77446
1606.28	14751	4.66457		1609.52	14866	4.01209
1606.3	14752	4.91625		1609.56	14867	3.50547
1606.32	14753	4.95066		1609.58	14868	5.01955
1606.36	14754	4.66624		1609.61	14869	4.33018
1606.38	14755	4.85528		1609.63	14870	4.47571
1606.4	14756	4.8587		1609.66	14871	4.38078
1606.43	14757	4.7994		1609.69	14872	4.50796
1606.45	14758	5.04161		1609.71	14873	4.37549
1606.47	14759	5.53296		1609.74	14874	4.11991
1606.49	14760	6.14172		1609.76	14875	4.42957
1606.51	14761	6.29236		1609.78	14876	4.63507
1606.55	14762	6.13378		1609.8	14877	4.88424
1606.57	14763	4.81737		1609.81	14878	4.69261
1606.58	14764	4.82755		1609.84	14879	4.37955
1606.62	14765	4.7191		1609.88	14880	3.97148
1606.64	14766	4.62311		1609.9	14881	3.81206
1606.68	14767	4.53684		1609.93	14882	3.9309
1606.71	14768	4.56856		1609.96	14883	3.70176
1606.75	14769	4.767		1609.99	14884	3.83093
1606.79	14770	4.72702		1610.02	14885	4.16821
1606.82	14771	4.9316		1610.05	14886	4.47218
1606.86	14772	5.13228		1610.08	14887	4.27049
1606.88	14773	5.1418		1610.09	14888	4.40273
1606.91	14774	5.10906		1610.11	14889	4.63097
1606.94	14775	5.08584		1610.13	14890	4.14222
1606.96	14776	5.37329		1610.15	14891	4.32669
1607.01	14777	5.33834		1610.18	14892	4.28621
1607.04	14778	5.24736		1610.2	14893	4.2318
1607.06	14779	5.14219		1610.23	14894	4.08127
1607.08	14780	4.80125		1610.25	14895	4.48424
1607.12	14781	4.76376		1610.27	14896	4.22266
1607.15	14782	4.79233		1610.32	14897	4.167
1607.19	14783	4.94482		1610.35	14898	4.71724
1607.21	14784	5.22351		1610.37	14899	4.05458
1607.24	14785	5.08045		1610.39	14900	4.207
1607.27	14786	5.3667		1610.41	14901	4.74637
1607.3	14787	5.16294		1610.44	14902	4.24622
1607.31	14788	4.97214		1610.46	14903	3.9042
1607.34	14789	4.94267		1610.47	14904	4.63391
1607.38	14790	4.7271		1610.49	14905	4.23743
1607.4	14791	4.78536		1610.51	14906	5.06715
1607.43	14792	4.93501		1610.56	14907	4.56162
1607.45	14793	5.25148		1610.58	14908	4.00991
1607.47	14794	5.2834		1610.62	14909	3.58144
1607.51	14795	4.85376		1610.64	14910	3.72558
1607.54	14796	4.93146		1610.68	14911	3.60226
1607.57	14797	4.40244		1610.7	14912	4.01049
1607.6	14798	4.51598		1610.72	14913	4.31091
1607.64	14799	4.8825		1610.78	14914	3.72232
1607.68	14800	5.06067		1610.8	14915	4.19822
1607.7	14801	4.64226		1610.82	14916	3.29034
1607.74	14802	4.7763		1610.84	14917	4.56305
1607.79	14803	5.04496		1610.86	14918	4.63701
1607.81	14804	4.77163		1610.88	14919	4.1062
1607.84	14805	4.60806		1610.9	14920	3.38068
1607.88	14806	4.69173		1610.92	14921	4.88564
1607.92	14807	4.80435		1610.94	14922	4.67885
1607.94	14808	5.20196		1610.96	14923	4.98415
1607.96	14809	5.3513		1610.98	14924	4.08809
1608	14810	5.46637		1611.01	14925	3.33331
1608.03	14811	5.15879		1611.03	14926	3.75688
1608.05	14812	5.07059		1611.06	14927	3.92736
1608.08	14813	4.97692		1611.08	14928	4.66213
1608.1	14814	4.98792		1611.1	14929	4.56692
1608.14	14815	4.928		1611.11	14930	5.10995
1608.18	14816	4.91424		1611.13	14931	4.99853
1608.21	14817	4.90271		1611.17	14932	3.83542
1608.23	14818	5.10095		1611.2	14933	3.98624
1608.26	14819	4.96953		1611.22	14934	3.50154
1608.28	14820	5.18787		1611.24	14935	4.52255
1608.3	14821	5.11591		1611.27	14936	4.9486
1608.32	14822	4.95998		1611.29	14937	4.79474
1608.35	14823	4.90765		1611.31	14938	4.44085
1608.37	14824	5.07903		1611.34	14939	4.5018
1608.41	14825	4.99332		1611.37	14940	3.78915
1608.43	14826	4.85827		1611.39	14941	4.17002
1608.44	14827	5.10933		1611.42	14942	4.19422
1608.47	14828	5.14948		1611.44	14943	4.52953
1608.49	14829	5.18332		1611.46	14944	4.14583
1608.51	14830	5.30831		1611.48	14945	3.38642
1608.55	14831	5.10544		1611.5	14946	4.32932
1608.57	14832	5.30757		1611.54	14947	4.02393
1608.59	14833	5.44578		1611.55	14948	3.86648
1608.62	14834	5.17754		1611.57	14949	4.00278
1608.66	14835	5.14555		1611.62	14951	3.59053
1608.68	14836	5.09118		1611.64	14952	3.64193
1608.71	14837	4.56619		1611.66	14953	4.28876
1608.74	14838	4.80889		1611.68	14954	4.51032
1608.8	14840	4.86253		1611.7	14955	4.27794
1608.83	14841	5.18604		1611.73	14956	3.58125
1608.86	14842	5.03733		1611.75	14957	5.17437
1608.89	14843	5.05601		1611.78	14958	4.29176
1608.92	14844	4.77875		1789.56	23178	3.55849
1608.95	14845	4.90346		1789.58	23179	3.75461
1608.96	14846	4.78728		1789.59	23180	3.95519
1608.99	14847	4.87938		1789.62	23181	4.07194
1609.03	14848	4.72582		1789.63	23182	4.1994
1609.06	14849	4.93842		1789.64	23183	3.82661
1609.08	14850	5.22042		1789.66	23184	3.84443
1609.09	14851	5.42784		1789.68	23185	4.40687
1609.12	14852	5.26945		1789.7	23186	3.85877
1609.15	14853	5.7748		1789.72	23187	4.76436
1609.18	14854	5.10475		1789.74	23188	4.67391
1609.22	14855	4.68069		1789.75	23189	4.65489
1609.26	14856	5.09981		1789.77	23190	4.09799
1609.28	14857	5.75274		1789.79	23191	4.70636
1609.29	14858	5.40703		1789.8	23192	4.47676
1609.32	14859	5.11042		1789.81	23193	4.53314
1609.36	14860	5.12308		1789.83	23194	4.19892
1609.38	14861	5.23525		1789.85	23195	3.65171
1609.42	14862	5.25857		1789.87	23196	3.98343
1609.46	14863	5.49086		1789.88	23197	3.71833
1609.49	14864	5.38014		1789.89	23198	3.63571
1609.5	14865	5.10715		1789.9	23199	3.48138
1609.52	14866	5.00524		1789.92	23200	3.25061
1609.56	14867	4.78573		1789.93	23201	3.87179
1609.58	14868	5.65989		1789.95	23202	3.88202
1609.61	14869	5.23011		1789.97	23203	4.27931
1609.63	14870	5.13608		1789.98	23204	3.72916
1609.66	14871	5.12204		1790	23205	4.07012
1609.69	14872	5.12016		1790.01	23206	4.43067
1609.71	14873	5.13535		1790.02	23207	4.4295
1609.74	14874	5.06273		1790.04	23208	4.35552
1609.76	14875	5.19305		1790.06	23209	3.72061
1609.78	14876	5.19884		1790.09	23210	3.84265
1609.8	14877	5.18213		1790.11	23211	3.55872
1609.81	14878	5.36898		1790.13	23212	4.32582
1609.84	14879	5.19539		1790.15	23213	3.45709
1609.88	14880	4.84606		1790.16	23214	4.48395
1609.9	14881	4.911		1790.19	23215	4.42
1609.93	14882	4.88794		1790.21	23216	3.39662
1609.96	14883	4.84788		1790.22	23217	3.80117
1609.99	14884	4.96719		1790.23	23218	3.76105
1610.02	14885	5.08626		1790.25	23219	4.29046
1610.05	14886	5.11858		1790.26	23220	4.58414
1610.08	14887	5.12038		1790.28	23221	4.07211
1610.09	14888	5.40849		1790.3	23222	3.69207
1610.11	14889	5.44962		1790.33	23223	3.77601
1610.13	14890	5.10723		1790.35	23224	4.27919
1610.15	14891	5.45723		1790.37	23225	3.96701
1610.18	14892	5.52498		1790.39	23226	4.25934
1610.2	14893	5.43261		1790.4	23227	3.92725
1610.23	14894	5.25917		1790.42	23228	4.37246
1610.25	14895	5.32961		1790.44	23229	4.45272
1610.27	14896	5.24759		1790.46	23230	3.98765
1610.32	14897	5.28718		1790.47	23231	3.65498
1610.35	14898	5.45153		1790.5	23232	4.11508
1610.37	14899	5.16904		1790.53	23233	4.65601
1610.39	14900	5.38311		1790.54	23234	4.21935
1610.44	14902	5.13269		1790.57	23235	3.69586
1610.46	14903	5.09041		1790.59	23236	4.05242
1610.47	14904	5.35006		1790.61	23237	3.78967
1610.49	14905	5.10302		1790.63	23238	4.38155
1610.51	14906	5.59787		1790.66	23239	4.37351
1610.56	14907	5.26974		1790.68	23240	3.76921
1610.58	14908	4.8722		1790.72	23241	3.62852
1610.62	14909	4.95503		1790.74	23242	4.13176
1610.64	14910	5.12536		1790.76	23243	4.02274
1610.68	14911	4.81182		1790.78	23244	3.96425
1610.7	14912	4.98051		1790.8	23245	4.51626
1610.72	14913	5.14585		1790.83	23246	3.91047
1610.78	14914	4.77592		1790.87	23247	3.62573
1610.8	14915	4.98335		1790.89	23248	4.10755
1610.82	14916	4.85419		1790.91	23249	3.46515
1610.84	14917	5.36998		1790.94	23250	3.43168
1610.86	14918	5.49204		1790.95	23251	4.32546
1610.88	14919	5.56886		1790.97	23252	3.97206
1610.9	14920	5.07675		1791	23253	3.91607
1610.92	14921	5.27537		1791.03	23254	4.25323
1610.94	14922	5.40363		1791.05	23255	4.23048
1610.96	14923	5.67666		1791.08	23256	4.05479
1610.98	14924	5.22074		1791.11	23257	3.7086
1611.01	14925	4.99304		1791.13	23258	3.89019
1611.03	14926	5.15532		1791.15	23259	3.72332
1611.06	14927	4.93344		1791.16	23260	3.7048
1611.08	14928	5.17219		1791.19	23261	3.79622
1611.1	14929	5.27695		1791.22	23262	3.82594
1611.11	14930	5.53578		1791.24	23263	4.19452
1611.13	14931	5.52847		1791.26	23264	4.40982
1611.17	14932	4.91392		1791.28	23265	4.13207
1611.2	14933	4.94927		1791.3	23266	3.41236
1611.22	14934	4.96516		1791.33	23267	3.91115
1611.24	14935	5.34014		1791.37	23268	3.24128
1611.27	14936	5.5633		1791.39	23269	3.5732
1611.29	14937	5.50694		1791.41	23270	4.22777
1611.31	14938	5.23687		1791.43	23271	4.91562
1611.34	14939	5.18577		1791.45	23272	4.054
1611.37	14940	4.87581		1791.47	23273	3.97765
1611.39	14941	5.04224		1791.49	23274	4.1041
1611.42	14942	5.17399		1791.52	23275	3.32169
1611.44	14943	5.39898		1791.55	23276	4.06401
1611.46	14944	5.08055		1791.58	23277	4.10886
1611.48	14945	4.8927		1791.6	23278	4.00296
1611.5	14946	5.01612		1791.62	23279	3.96452
1611.54	14947	4.78759		1791.63	23280	3.78934
1611.55	14948	4.93335		1791.65	23281	3.42845
1611.64	14952	5.08829		1791.67	23282	3.01969
1611.66	14953	5.48579		1791.7	23283	3.21018
1611.68	14954	5.38774		1791.72	23284	3.53228
1611.7	14955	5.18311		1791.74	23285	4.38664
1611.73	14956	5.03366		1791.76	23286	4.21713
1611.75	14957	5.23523		1791.78	23287	3.10251
1611.78	14958	5.10353		1791.82	23288	3.21667
1789.56	23178	5.24169		1791.86	23289	3.65313
1789.58	23179	5.42126		1791.88	23290	3.96206
1789.59	23180	5.54123		1791.91	23291	4.22535
1789.62	23181	5.28569		1791.93	23292	4.47693
1789.63	23182	5.30022		1791.95	23293	3.78497
1789.64	23183	5.02863		1791.98	23294	4.01718
1789.66	23184	5.28747		1792.01	23295	4.11769
1789.68	23185	5.73333		1792.05	23296	4.3091
1789.7	23186	5.39643		1792.07	23297	4.4925
1789.72	23187	5.49144		1792.09	23298	3.70706
1789.74	23188	5.79943		1792.13	23299	3.6404
1789.75	23189	5.68425		1792.16	23300	4.17419
1789.77	23190	5.57825		1792.18	23301	3.63072
1789.79	23191	6.17621		1792.21	23302	3.68163
1789.8	23192	6.02767		1792.23	23303	3.92054
1789.81	23193	5.85475		1792.26	23304	3.34611
1789.83	23194	5.55505		1792.28	23305	3.20404
1789.85	23195	5.22436		1792.3	23306	3.41197
1789.87	23196	5.19079		1792.32	23307	3.94804
1789.88	23197	5.39794		1792.34	23308	3.6751
1789.89	23198	5.26884		1792.37	23309	4.2268
1789.9	23199	5.17251		1792.38	23310	4.63384
1789.92	23200	4.9908		1792.41	23311	4.09705
1789.93	23201	5.2561		1792.43	23312	3.85214
1789.95	23202	5.38216		1792.46	23313	3.48767
1789.97	23203	5.30488		1792.48	23314	3.99451
1789.98	23204	5.29138		1792.5	23315	4.04226
1790	23205	5.28126		1792.52	23316	3.39268
1790.01	23206	5.53344		1792.54	23317	3.4533
1790.02	23207	5.78304		1792.57	23318	3.76198
1790.04	23208	5.56742		1792.6	23319	3.69454
1790.06	23209	5.10556		1792.62	23320	3.94166
1790.09	23210	5.27166		1792.65	23321	3.43639
1790.11	23211	5.13966		1792.68	23322	3.4849
1790.13	23212	5.21139		1792.7	23323	3.83706
1790.15	23213	4.65047		1792.72	23324	3.7098
1790.16	23214	5.26708		1792.75	23325	3.8563
1790.19	23215	5.20551		1792.79	23326	4.163
1790.21	23216	4.97842		1792.81	23327	4.81874
1790.22	23217	5.15974		1792.84	23328	4.01607
1790.23	23218	5.07566		1792.87	23329	3.50282
1790.25	23219	5.6021		1792.89	23330	3.42912
1790.26	23220	5.09868		1792.92	23331	3.17255
1790.28	23221	4.80478		1792.96	23332	3.03643
1790.3	23222	5.126		1792.97	23333	4.17568
1790.33	23223	5.1649		1793	23334	4.10727
1790.35	23224	5.49319		1793.03	23335	3.80019
1790.37	23225	5.06203		1793.06	23336	4.29237
1790.39	23226	4.75661		1793.1	23337	4.28229
1790.4	23227	5.16412		1793.13	23338	3.62128
1790.42	23228	5.36274		1793.16	23339	3.90424
1790.44	23229	5.08423		1793.19	23340	4.16246
1790.46	23230	4.95841		1793.22	23341	3.81723
1790.47	23231	4.87844		1793.24	23342	4.42071
1790.5	23232	5.10092		1793.26	23343	4.01847
1790.53	23233	4.86606		1793.29	23344	4.03974
1790.54	23234	4.75362		1793.3	23345	4.82222
1790.57	23235	4.50259		1793.34	23346	4.27636
1790.59	23236	4.66123		1793.38	23347	4.13188
1790.61	23237	4.52627		1793.4	23348	4.45268
1790.63	23238	4.78066		1793.43	23349	4.16777
1790.66	23239	4.96923		1793.46	23350	3.95293
1790.68	23240	4.48824		1793.49	23351	3.72144
1790.72	23241	4.62661		1793.52	23352	3.51712
1790.74	23242	4.74826		1793.54	23353	3.98938
1790.76	23243	4.63045		1793.56	23354	4.19865
1790.78	23244	5.28539		1793.58	23355	4.34751
1790.8	23245	5.1561		1793.61	23356	4.17958
1790.83	23246	4.63735		1793.62	23357	3.40053
1790.87	23247	4.90267		1793.64	23358	3.67075
1790.89	23248	4.90128		1793.65	23359	4.11697
1790.91	23249	4.50207		1793.69	23360	3.67238
1790.94	23250	4.92566		1793.71	23361	4.09855
1790.95	23251	5.45493		1793.73	23362	3.91416
1790.97	23252	4.96189		1793.75	23363	3.92614
1791	23253	4.86891		1793.76	23364	3.64181
1791.03	23254	4.78717		1793.79	23365	3.26377
1791.05	23255	4.82955		1793.81	23366	3.56769
1791.08	23256	4.99429		1793.83	23367	4.14814
1791.11	23257	4.46318		1793.85	23368	4.44431
1791.13	23258	4.10987		1793.87	23369	3.47357
1791.15	23259	4.1125		1793.89	23370	3.18874
1791.16	23260	3.95232		1793.91	23371	3.62741
1791.19	23261	4.40411		1793.92	23372	3.74384
1791.22	23262	4.81865		1793.94	23373	3.94132
1791.24	23263	4.77316		1793.96	23374	4.24703
1791.26	23264	4.88127		1793.97	23375	5.02962
1791.28	23265	4.64501		1793.99	23376	4.6025
1791.3	23266	4.37812		1794.02	23377	3.32713
1791.33	23267	4.52209		1794.04	23378	3.61143
1791.37	23268	4.40172		1794.06	23379	3.82928
1791.39	23269	4.37222		1794.08	23380	3.64608
1791.41	23270	4.60582		1794.09	23381	3.90726
1791.43	23271	4.79983		1794.13	23382	3.46421
1791.45	23272	4.62571		1794.16	23383	4.45717
1791.47	23273	4.64102		1794.19	23384	4.24214
1791.49	23274	4.60967		1794.21	23385	3.76093
1791.52	23275	4.44395		1794.23	23386	4.00312
1791.55	23276	4.71154		1794.27	23387	3.54969
1791.58	23277	4.87898		1794.28	23388	4.20052
1791.6	23278	4.65121		1794.3	23389	3.56522
1791.62	23279	4.6654		1794.32	23390	3.80577
1791.63	23280	4.47121		1794.34	23391	4.00663
1791.65	23281	4.23727		1794.36	23392	4.16716
1791.67	23282	4.6523		1794.38	23393	3.50355
1791.7	23283	4.58343		1794.39	23394	3.86065
1791.72	23284	4.95822		1794.41	23395	3.94476
1791.74	23285	5.48562		1794.42	23396	3.571
1791.76	23286	4.86306		1794.44	23397	3.65083
1791.78	23287	4.31461		1794.46	23398	3.82563
1791.82	23288	4.01769		1794.47	23399	4.00175
1791.86	23289	4.21807		1794.49	23400	4.28615
1791.88	23290	4.28178		1794.51	23401	4.79574
1791.91	23291	3.80908		1794.54	23402	4.83299
1791.93	23292	3.29211		1794.56	23403	4.08384
1791.95	23293	3.96648		1794.58	23404	4.21914
1791.98	23294	4.59458		1794.6	23405	4.18886
1792.01	23295	4.62322		1795.91	23476	4.15439
1792.05	23296	4.40609		1795.92	23477	4.09656
1792.07	23297	3.97625		1795.94	23478	3.89019
1792.09	23298	3.97146		1795.96	23479	3.85117
1792.13	23299	4.44423		1795.97	23480	4.25669
1792.16	23300	4.21925		1796.01	23481	4.24858
1792.18	23301	4.02195		1796.02	23482	4.64013
1792.21	23302	4.01123		1796.04	23483	4.4662
1792.23	23303	3.95991		1796.05	23484	4.75136
1792.26	23304	4.01881		1796.07	23485	4.09894
1792.28	23305	3.88479		1796.1	23486	4.14097
1792.3	23306	4.11422		1796.11	23487	4.55018
1792.32	23307	3.92523		1796.13	23488	4.45045
1792.34	23308	3.9157		1796.15	23489	4.99701
1792.37	23309	4.11087		1796.17	23490	5.20822
1792.38	23310	4.31777		1796.18	23491	4.91037
1792.41	23311	4.08924		1796.2	23492	4.95156
1792.43	23312	4.06201		1796.22	23493	4.49077
1792.46	23313	4.19004		1796.23	23494	4.64043
1792.48	23314	4.09978		1796.26	23495	4.56244
1792.5	23315	4.19762		1796.27	23496	4.9276
1792.52	23316	3.90482		1796.29	23497	4.5415
1792.54	23317	3.8476		1796.32	23498	4.47797
1792.57	23318	4.12927		1796.34	23499	4.99318
1792.6	23319	4.17049		1796.35	23500	4.91341
1792.62	23320	4.05644		1796.36	23501	4.49054
1792.65	23321	3.96302		1796.38	23502	4.38663
1792.68	23322	4.40604		1796.39	23503	4.54171
1792.7	23323	4.29904		1796.41	23504	4.72935
1792.72	23324	4.41177		1796.44	23505	4.53692
1792.75	23325	4.40604		1796.45	23506	4.65269
1792.79	23326	4.25451		1796.47	23507	4.66007
1792.81	23327	4.68928		1796.5	23508	4.00042
1792.84	23328	4.91454		1796.52	23509	3.99859
1792.87	23329	4.68221		1796.54	23510	4.07524
1792.89	23330	4.16205		1796.56	23511	4.72287
1792.92	23331	4.07225		1796.58	23512	4.94687
1792.96	23332	4.14662		1796.6	23513	4.44767
1792.97	23333	4.7782		1796.62	23514	4.53268
1793	23334	4.74421		1796.64	23515	4.66413
1793.03	23335	4.31402		1796.65	23516	4.59097
1793.06	23336	4.57514		1796.67	23517	4.2643
1793.1	23337	4.69787		1796.69	23518	4.2323
1793.13	23338	4.52171		1796.7	23519	4.42654
1793.16	23339	4.54038		1796.72	23520	4.70483
1793.19	23340	4.72471		1796.75	23521	4.67072
1793.22	23341	4.50533		1796.77	23522	4.96545
1793.24	23342	4.59012		1796.79	23523	4.45254
1793.26	23343	4.86772		1796.8	23524	4.0927
1793.29	23344	4.99977		1796.81	23525	4.50709
1793.3	23345	5.29775		1796.84	23526	4.39372
1793.34	23346	4.8197		1796.85	23527	4.46464
1793.38	23347	4.71733		1796.86	23528	4.91381
1793.4	23348	4.80382		1796.88	23529	4.19102
1793.43	23349	4.37943		1796.89	23530	4.95762
1793.46	23350	4.7096		1796.91	23531	5.21828
1793.49	23351	4.84243		1796.93	23532	4.9272
1793.52	23352	5.04475		1796.94	23533	4.55446
1793.54	23353	5.16313		1796.96	23534	4.40943
1793.56	23354	5.22603		1796.98	23535	4.42978
1793.58	23355	5.18546		1796.99	23536	4.48507
1793.61	23356	5.00309		1797.01	23537	5.07768
1793.62	23357	4.68778		1797.02	23538	5.22504
1793.64	23358	4.93466		1797.04	23539	4.58353
1793.65	23359	5.12617		1797.07	23540	4.43599
1793.69	23360	4.61943		1797.08	23541	4.62375
1793.71	23361	5.03984		1797.1	23542	4.81173
1793.73	23362	5.10076		1797.12	23543	4.41286
1793.75	23363	4.75408		1797.13	23544	4.98911
1793.76	23364	4.63557		1797.15	23545	4.71995
1793.79	23365	4.51979		1797.16	23546	4.24783
1793.81	23366	4.73668		1797.18	23547	4.37217
1793.83	23367	5.36636		1797.19	23548	4.10957
1793.85	23368	5.59365		1797.21	23549	4.21766
1793.87	23369	5.26501		1797.22	23550	3.95841
1793.89	23370	4.70614		1797.23	23551	4.82322
1793.91	23371	4.58412		1797.24	23552	4.57949
1793.92	23372	5.03152		1797.26	23553	4.39413
1793.94	23373	5.44888		1797.27	23554	4.9271
1793.96	23374	5.44143		1797.28	23555	5.01941
1793.97	23375	6.17961		1797.29	23556	5.03132
1793.99	23376	5.88869		1797.3	23557	4.82487
1794.02	23377	5.30683		1797.32	23558	4.53107
1794.04	23378	5.6357		1797.34	23559	4.80499
1794.06	23379	5.9607		1797.36	23560	4.45953
1794.08	23380	5.83076		1797.37	23561	4.05693
1794.09	23381	6.11177		1797.38	23562	4.61592
1794.13	23382	5.51534		1797.4	23563	4.81105
1794.16	23383	5.6556		1797.42	23564	3.75006
1794.19	23384	5.5424		1797.44	23565	3.66057
1794.21	23385	5.55515		1797.46	23566	4.47707
1794.23	23386	6.1394		1797.47	23567	5.13892
1794.27	23387	5.69233		1797.48	23568	4.88509
1794.28	23388	5.67162		1797.5	23569	4.66365
1794.3	23389	5.29966		1797.52	23570	4.68912
1794.32	23390	5.96047		1797.53	23571	4.48756
1794.34	23391	6.08399		1797.55	23572	4.53628
1794.36	23392	6.12192		1797.56	23573	5.17213
1794.38	23393	5.88569		1797.58	23574	4.7004
1794.39	23394	6.16903		1797.6	23575	5.03292
1794.41	23395	5.95382		1797.61	23576	5.28789
1794.42	23396	5.97705		1797.63	23577	4.61944
1794.44	23397	5.80433		1797.64	23578	4.8581
1794.46	23398	5.91469		1797.66	23579	4.84782
1794.47	23399	5.92482		1797.67	23580	4.30495
1794.49	23400	6.46503		1797.69	23581	3.87482
1794.54	23402	6.50336		1797.71	23582	3.90803
1794.56	23403	5.96366		1797.72	23583	3.61732
1794.58	23404	5.96765		1797.73	23584	4.09374
1794.6	23405	6.02388		1797.75	23585	5.04425
1794.61	23406	6.37746		1797.76	23586	4.843
1794.64	23407	5.86986		1797.78	23587	4.21742
1794.65	23408	6.22075		1797.81	23588	3.75322
1794.67	23409	6.08266		1797.83	23589	4.30528
1794.69	23410	5.89731		1797.85	23590	4.29584
1794.71	23411	5.84398		1797.86	23591	4.52211
1794.73	23412	5.8711		1797.87	23592	4.60391
1794.74	23413	5.65005		1797.9	23593	4.75469
1794.76	23414	5.65849		1797.92	23594	4.60626
1794.78	23415	5.85131		1797.94	23595	4.68551
1794.8	23416	5.75244		1797.96	23596	4.54079
1794.83	23417	5.91519		1797.98	23597	4.3021
1794.84	23418	5.98386		1797.99	23598	4.85662
1794.86	23419	5.76111		1798.02	23599	4.80561
1794.88	23420	5.63128		1798.03	23600	4.9778
1794.89	23421	5.98679		1798.05	23601	4.95881
1794.91	23422	6.24057		1798.08	23602	4.57939
1794.93	23423	6.24433		1798.09	23603	5.33497
1794.95	23424	5.57949		1798.11	23604	5.48795
1794.96	23425	5.36719		1798.12	23605	5.35011
1794.98	23426	5.35916		1798.14	23606	5.58285
1795	23427	6.30583		1798.16	23607	5.05436
1795.02	23428	6.52129		1798.17	23608	5.25936
1795.04	23429	6.29905		1798.2	23609	5.07369
1795.06	23430	6.07921		1798.22	23610	4.41748
1795.08	23431	6.22784		1798.24	23611	4.09049
1795.09	23432	6.46941		1798.26	23612	4.01003
1795.12	23433	5.91725		1798.28	23613	4.53058
1795.13	23434	6.63538		1798.29	23614	4.66331
1795.16	23435	6.23907		1798.31	23615	4.78942
1795.18	23436	6.39517		1798.33	23616	4.95008
1795.19	23437	6.25307		1798.35	23617	5.13286
1795.22	23438	5.79376		1798.36	23618	4.63133
1795.24	23439	5.93428		1798.38	23619	4.59969
1795.27	23440	5.65305		1798.39	23620	4.81867
1795.29	23441	6.35004		1798.41	23621	5.06814
1795.31	23442	6.46582		1798.43	23622	4.59763
1795.32	23443	6.13106		1798.44	23623	4.51189
1795.33	23444	6.1686		1798.46	23624	4.2247
1795.35	23445	6.41732		1798.48	23625	4.6012
1795.37	23446	6.14345		1798.5	23626	4.17918
1795.4	23447	6.25662		1798.51	23627	4.49104
1795.41	23448	6.58128		1798.52	23628	4.53528
1795.43	23449	6.45325		1798.54	23629	4.75707
1795.44	23450	6.17348		1798.55	23630	4.92855
1795.46	23451	5.92325		1798.57	23631	4.79098
1795.48	23452	5.9728		1798.58	23632	4.81623
1795.5	23453	6.06139		1798.59	23633	4.63324
1795.51	23454	5.7049		1798.61	23634	3.94816
1795.54	23455	5.88851		1798.62	23635	4.02306
1795.56	23456	6.28		1798.64	23636	4.283
1795.58	23457	5.64302		1798.66	23637	4.58782
1795.6	23458	5.8028		1798.67	23638	3.99134
1795.62	23459	5.85448		1798.69	23639	4.1978
1795.64	23460	6.17098		1798.71	23640	4.67822
1795.65	23461	6.23031		1798.73	23641	4.58577
1795.67	23462	6.27897		1798.74	23642	4.75084
1795.69	23463	6.51092		1798.75	23643	4.61818
1795.71	23464	5.85292		1798.77	23644	4.54329
1795.73	23465	5.51039		1798.79	23645	4.59185
1795.74	23466	6.18041		1798.8	23646	4.78645
1795.75	23467	6.44954		1798.82	23647	4.68764
1795.76	23468	6.94797		1798.83	23648	4.4167
1795.79	23469	6.68442		1798.85	23649	4.22151
1795.81	23470	6.43692		1798.86	23650	4.77265
1795.82	23471	6.27691		1798.87	23651	4.83741
1795.85	23472	6.17857		1798.88	23652	4.61257
1795.87	23473	6.0886		1798.9	23653	4.35405
1795.88	23474	6.06554		1798.92	23654	3.80206
1795.89	23475	6.41598		1798.93	23655	3.80595
1795.91	23476	6.37556		1798.95	23656	4.0492
1795.92	23477	6.3663		1798.96	23657	4.25207
1795.94	23478	6.53997		1798.98	23658	3.97292
1795.96	23479	6.27375		1799.01	23659	3.92928
1795.97	23480	6.2308		1799.03	23660	4.46621
1796.01	23481	6.10195		1799.04	23661	4.69299
1796.02	23482	6.2725		1799.05	23662	4.64092
1796.04	23483	6.15503		1799.07	23663	4.33242
1796.05	23484	5.85953		1799.08	23664	4.57661
1796.07	23485	5.94006		1799.1	23665	4.61208
1796.1	23486	6.00016		1799.11	23666	4.46492
1796.11	23487	6.50633		1799.12	23667	4.31993
1796.13	23488	6.52086		1799.15	23668	4.33556
1796.15	23489	6.53872		1799.16	23669	4.56073
1796.17	23490	6.97574		1799.19	23670	4.76392
1796.18	23491	7.00507		1799.2	23671	5.25806
1796.2	23492	6.99242		1799.21	23672	4.99202
1796.22	23493	6.57258		1799.23	23673	4.41198
1796.23	23494	6.97069		1799.25	23674	4.4891
1796.26	23495	6.93102		1799.26	23675	4.53155
1796.27	23496	6.87075		1799.28	23676	4.65357
1796.29	23497	6.51479		1799.29	23677	4.63715
1796.32	23498	6.43619		1799.3	23678	4.1421
1796.34	23499	6.76285		1861.86	27547	3.92286
1796.35	23500	6.89163		1861.89	27548	4.55573
1796.36	23501	6.67407		1861.91	27549	3.98591
1796.38	23502	6.62795		1861.93	27550	4.46842
1796.39	23503	6.74192		1861.97	27551	4.2211
1796.41	23504	6.58955		1862	27552	4.5258
1796.44	23505	6.51129		1862.04	27553	3.85072
1796.45	23506	6.49163		1862.08	27554	4.16983
1796.47	23507	6.18022		1862.11	27555	4.05618
1796.5	23508	5.72249		1862.14	27556	3.8794
1796.52	23509	5.64898		1862.16	27557	4.19875
1796.54	23510	5.90647		1862.19	27558	3.49871
1796.56	23511	6.09474		1862.22	27559	3.6154
1796.58	23512	6.23947		1862.23	27560	4.12392
1796.6	23513	6.19711		1862.26	27561	4.32383
1796.62	23514	6.16885		1862.28	27562	3.92128
1796.64	23515	6.06586		1862.32	27563	4.36186
1796.65	23516	6.47129		1862.34	27564	4.23851
1796.67	23517	6.10774		1862.37	27565	3.8011
1796.69	23518	6.04762		1862.38	27566	4.27777
1796.7	23519	6.54835		1862.41	27567	4.38457
1796.72	23520	6.88692		1862.43	27568	3.97711
1796.75	23521	6.63753		1862.45	27569	3.52073
1796.77	23522	7.03704		1862.47	27570	4.05591
1796.79	23523	6.5076		1862.49	27571	3.65074
1796.8	23524	6.01371		1862.53	27572	3.94263
1796.81	23525	6.30569		1862.55	27573	3.56667
1796.84	23526	6.13243		1862.58	27574	3.71024
1796.85	23527	6.21584		1862.61	27575	4.19525
1796.86	23528	6.87231		1862.63	27576	3.37767
1796.88	23529	6.34667		1862.66	27577	3.88342
1796.89	23530	6.65639		1862.69	27578	3.77798
1796.91	23531	6.91886		1862.72	27579	3.77254
1796.93	23532	6.87983		1862.75	27580	3.39039
1796.94	23533	6.67056		1862.78	27581	3.84081
1796.96	23534	6.32018		1862.81	27582	4.62493
1796.98	23535	6.28783		1862.84	27583	3.71684
1796.99	23536	6.25156		1862.87	27584	3.26027
1797.01	23537	6.45963		1862.9	27585	3.27313
1797.02	23538	6.50582		1862.93	27586	3.74392
1797.04	23539	6.42401		1862.96	27587	4.12806
1797.07	23540	6.04179		1863	27588	3.37002
1797.08	23541	6.52641		1863.03	27589	3.49554
1797.1	23542	6.69303		1863.06	27590	4.54309
1797.12	23543	6.30624		1863.08	27591	4.98172
1797.13	23544	6.11705		1863.1	27592	4.43541
1797.15	23545	6.05158		1863.14	27593	4.36365
1797.16	23546	6.17252		1863.17	27594	3.68094
1797.18	23547	6.23356		1863.2	27595	3.95499
1797.19	23548	5.70532		1863.25	27596	3.82917
1797.21	23549	5.69195		1863.28	27597	4.50009
1797.22	23550	5.94712		1863.31	27598	3.30989
1797.23	23551	6.43525		1863.33	27599	4.01374
1797.24	23552	6.3245		1863.36	27600	4.12686
1797.26	23553	6.0968		1863.38	27601	3.52108
1797.27	23554	6.40566		1863.41	27602	3.4783
1797.28	23555	6.78213		1863.44	27603	3.48415
1797.3	23557	6.87935		1863.47	27604	3.65887
1797.32	23558	6.5719		1863.5	27605	3.18481
1797.34	23559	6.64392		1863.52	27606	3.51232
1797.36	23560	6.28741		1863.55	27607	3.63785
1797.37	23561	6.07791		1863.58	27608	3.67046
1797.38	23562	6.31269		1863.61	27609	3.86149
1797.4	23563	6.40401		1863.65	27610	3.441
1797.42	23564	5.78311		1863.69	27611	4.29464
1797.44	23565	5.87593		1863.71	27612	3.89473
1797.46	23566	6.45917		1863.75	27613	3.70812
1797.47	23567	6.8155		1863.79	27614	3.83305
1797.48	23568	6.58447		1863.82	27615	4.4387
1797.5	23569	6.28323		1863.84	27616	4.06092
1797.52	23570	6.59688		1863.86	27617	4.11536
1797.53	23571	6.59143		1863.9	27618	4.34755
1797.55	23572	6.61236		1863.94	27619	4.1368
1797.56	23573	6.89994		1863.95	27620	3.9604
1797.58	23574	6.74037		1863.99	27621	3.63916
1797.6	23575	6.63414		1864.01	27622	4.05873
1797.61	23576	6.74415		1864.04	27623	3.48254
1797.63	23577	6.64198		1864.07	27624	3.70576
1797.64	23578	6.69381		1864.11	27625	3.35851
1797.66	23579	6.89275		1864.15	27626	3.49808
1797.67	23580	6.72373		1864.17	27627	4.31866
1797.69	23581	6.33804		1864.21	27628	3.65241
1797.71	23582	6.36852		1864.24	27629	3.68081
1797.72	23583	6.06036		1864.27	27630	3.40472
1797.73	23584	6.16263		1864.3	27631	3.99055
1797.75	23585	6.56649		1864.32	27632	3.68458
1797.76	23586	6.39108		1864.36	27633	3.65489
1797.78	23587	6.32873		1864.39	27634	3.78584
1797.81	23588	5.94718		1864.41	27635	3.67891
1797.83	23589	6.3893		1864.43	27636	3.77726
1797.85	23590	6.46475		1864.46	27637	3.5382
1797.86	23591	6.62374		1864.52	27638	4.07673
1797.87	23592	6.62938		1864.55	27639	4.16622
1797.9	23593	6.5936		1864.58	27640	3.83055
1797.92	23594	6.61202		1864.62	27641	4.09817
1797.94	23595	6.60167		1864.65	27642	3.1903
1797.96	23596	6.52436		1864.68	27643	3.77095
1797.98	23597	6.37389		1864.72	27644	3.8726
1797.99	23598	6.2992		1864.76	27645	4.16285
1798.02	23599	6.48477		1864.8	27646	3.71366
1798.03	23600	6.91237		1864.83	27647	3.82246
1798.05	23601	6.69371		1864.86	27648	3.84289
1798.08	23602	6.38056		1864.9	27649	3.98164
1798.09	23603	6.85248		1864.94	27650	4.35867
1798.16	23607	6.86805		1864.97	27651	3.94744
1798.17	23608	6.96496		1864.98	27652	4.13221
1798.2	23609	6.94799		1865.02	27653	3.50102
1798.22	23610	6.79117		1865.04	27654	4.07936
1798.24	23611	6.58728		1865.06	27655	3.43279
1798.26	23612	6.43129		1865.09	27656	3.53597
1798.28	23613	6.50744		1865.12	27657	3.70619
1798.29	23614	6.71319		1865.15	27658	3.82635
1798.31	23615	6.78349		1865.2	27659	3.7274
1798.33	23616	6.85586		1865.24	27660	4.19621
1798.38	23619	6.86168		1865.27	27661	3.71694
1798.39	23620	6.86143		1865.29	27662	3.92557
1798.46	23624	6.64522		1865.32	27663	4.02833
1798.48	23625	6.43518		1865.34	27664	3.60053
1798.5	23626	6.11768		1865.38	27665	3.98587
1798.51	23627	5.55536		1865.4	27666	4.77273
1798.52	23628	5.61316		1865.43	27667	4.13597
1798.54	23629	6.34053		1865.47	27668	3.75236
1798.55	23630	6.72439		1865.5	27669	3.85371
1798.57	23631	6.92538		1865.53	27670	4.00516
1798.58	23632	6.66048		1865.55	27671	3.66923
1798.59	23633	6.26705		1865.56	27672	3.46504
1798.61	23634	6.00369		1865.6	27673	3.72192
1798.62	23635	6.03794		1865.62	27674	4.52358
1798.64	23636	6.04285		1865.65	27675	4.38048
1798.66	23637	5.98477		1865.69	27676	4.12007
1798.67	23638	5.92896		1865.72	27677	4.5232
1798.69	23639	6.06009		1865.74	27678	4.26577
1798.71	23640	6.48958		1865.76	27679	3.36136
1798.73	23641	6.38312		1865.79	27680	3.62975
1798.74	23642	6.4224		1865.83	27681	3.8171
1798.75	23643	6.33623		1865.85	27682	3.71132
1798.77	23644	6.43977		1865.87	27683	3.77623
1798.79	23645	6.39082		1865.92	27684	3.57983
1798.8	23646	6.29293		1865.94	27685	3.87398
1798.82	23647	6.23688		1865.98	27686	4.05515
1798.83	23648	6.3393		1866.01	27687	3.67709
1798.85	23649	6.11539		1866.05	27688	4.18636
1798.86	23650	5.83894		1866.08	27689	4.32669
1798.87	23651	6.13701		1866.11	27690	3.80077
1798.88	23652	6.43445		1866.15	27691	3.68447
1798.9	23653	6.39089		1866.18	27692	3.51804
1798.92	23654	5.89967		1866.22	27693	3.61374
1798.93	23655	6.00928		1866.24	27694	3.18543
1798.95	23656	6.10993		1866.27	27695	3.70874
1798.96	23657	6.09081		1866.29	27696	3.83875
1798.98	23658	5.83893		1866.31	27697	3.5666
1799.01	23659	5.89538		1866.33	27698	3.94938
1799.03	23660	6.07815		1866.35	27699	4.72524
1799.04	23661	6.43934		1866.38	27700	4.0359
1799.05	23662	6.37246		1866.43	27701	3.87385
1799.07	23663	6.12621		1866.46	27702	4.89283
1799.08	23664	6.22596		1866.49	27703	4.06921
1799.1	23665	6.51892		1866.53	27704	3.72703
1799.11	23666	6.43233		1866.56	27705	4.22252
1799.12	23667	6.18462		1866.59	27706	3.87209
1799.15	23668	6.09708		1866.62	27707	4.17996
1799.16	23669	6.34278		1866.65	27708	4.07531
1799.19	23670	6.28482		1866.7	27709	3.19968
1799.2	23671	6.63		1866.73	27710	3.75308
1799.21	23672	6.47167		1866.76	27711	3.5047
1799.23	23673	6.57435		1866.78	27712	3.81777
1799.25	23674	6.61674		1866.81	27713	3.64738
1799.26	23675	6.66547		1866.82	27714	3.71035
1799.28	23676	6.84781		1866.86	27715	4.23682
1799.29	23677	6.91662		1866.88	27716	5.18863
1799.3	23678	6.78379		1866.92	27717	4.05544
1861.86	27547	4.62656		1866.96	27718	4.0422
1861.89	27548	5.03382		1866.98	27719	3.80843
1861.91	27549	5.04307		1867.03	27720	3.43994
1861.93	27550	5.07122		1867.07	27721	3.65182
1861.97	27551	4.70419		1867.09	27722	3.92294
1862	27552	4.62438		1867.11	27723	4.18028
1862.04	27553	4.33063		1867.15	27724	3.55259
1862.08	27554	5.58124		1867.19	27725	4.28717
1862.11	27555	5.25204		1867.23	27726	4.25746
1862.14	27556	4.90841		1867.26	27727	4.12607
1862.16	27557	5.14998		1867.28	27728	4.14355
1862.19	27558	4.71648		1867.31	27729	4.17784
1862.22	27559	4.64567		1867.34	27730	4.33389
1862.23	27560	4.65797		1867.37	27731	4.05316
1862.26	27561	4.62491		1867.4	27732	3.42173
1862.28	27562	4.7911		1867.45	27733	3.78667
1862.32	27563	4.85882		1867.49	27734	3.75392
1862.34	27564	4.84447		1867.53	27735	3.80188
1862.37	27565	5.07231		1867.56	27736	3.56034
1862.38	27566	5.29858		1867.6	27737	3.59765
1862.41	27567	5.20665		1867.64	27738	3.58661
1862.43	27568	4.88586		1867.67	27739	4.06915
1862.45	27569	4.72929		1867.72	27740	3.54307
1862.47	27570	4.96267		1867.77	27741	3.73848
1862.49	27571	4.60834		1867.8	27742	3.91816
1862.53	27572	4.49637		1867.83	27743	3.89816
1862.55	27573	4.67258		1867.89	27744	3.76702
1862.58	27574	4.93859		1867.92	27745	3.8947
1862.61	27575	5.09516		1867.94	27746	3.66332
1862.63	27576	4.33418		1867.97	27747	3.99893
1862.66	27577	4.5171		1867.99	27748	4.28419
1862.69	27578	4.45388		1868.03	27749	3.59319
1862.72	27579	4.23825		1868.08	27750	6.21924
1862.75	27580	4.27377		1868.12	27751	4.24464
1862.78	27581	4.38427		1868.14	27752	4.13322
1862.81	27582	4.42165		1868.2	27753	3.29446
1862.84	27583	4.27321		1868.24	27754	3.60077
1862.87	27584	3.83848		1868.28	27755	4.01078
1862.9	27585	3.64064		1868.31	27756	3.8207
1862.93	27586	4.04491		1868.36	27757	3.74941
1862.96	27587	4.11589		1868.39	27758	4.15833
1863	27588	4.01782		1868.41	27759	3.53906
1863.03	27589	3.98434		1868.43	27760	3.69374
1863.06	27590	5.93579		1868.47	27761	4.01481
1863.08	27591	6.12348		1868.51	27762	3.81708
1863.1	27592	4.86832		1868.55	27763	3.85893
1863.14	27593	4.36519		1868.58	27764	4.27579
1863.17	27594	4.21123		1868.63	27765	3.17274
1863.2	27595	4.27887		1868.67	27766	3.67283
1863.25	27596	4.70236		1868.7	27767	4.33297
1863.28	27597	4.58675		1868.73	27768	4.51697
1863.31	27598	4.19331		1868.76	27769	4.16751
1863.33	27599	4.41462		1868.79	27770	3.46277
1863.36	27600	4.18908		1868.83	27771	4.02299
1863.38	27601	4.38991		1868.87	27772	4.11699
1863.41	27602	3.95247		1868.89	27773	4.3537
1863.44	27603	3.88905		1868.93	27774	4.62559
1863.47	27604	3.86522		1868.97	27775	3.74984
1863.5	27605	3.63195		1868.99	27776	4.30367
1863.52	27606	3.88536		1869.04	27777	4.40696
1863.55	27607	3.71565		1869.06	27778	4.30467
1863.58	27608	3.95865		1869.09	27779	4.42126
1863.61	27609	4.2425		1869.12	27780	4.49408
1863.65	27610	4.01537		1869.17	27781	4.2892
1863.69	27611	4.42409		1869.21	27782	4.45977
1863.71	27612	4.30579		1869.23	27783	4.35525
1863.75	27613	4.31261		1869.26	27784	4.5932
1863.79	27614	4.09444		1869.29	27785	4.99225
1863.82	27615	4.39362		1869.31	27786	4.41317
1863.84	27616	4.02577		1869.33	27787	4.56994
1863.86	27617	3.9832		1869.35	27788	3.97432
1863.9	27618	4.19581		1869.37	27789	4.4859
1863.94	27619	4.20835		1869.4	27790	4.33021
1863.95	27620	4.40172		1869.42	27791	4.48763
1863.99	27621	4.347		1869.44	27792	4.66882
1864.01	27622	4.27681		1869.46	27793	4.40318
1864.04	27623	3.95395		1869.48	27794	4.47088
1864.07	27624	4.11261		1869.5	27795	4.7671
1864.11	27625	3.82819		1869.52	27796	4.84047
1864.15	27626	3.83623		1869.54	27797	5.13532
1864.17	27627	3.96461		1869.57	27798	4.81164
1864.21	27628	3.9529		1869.59	27799	4.5124
1864.24	27629	3.87814		1869.6	27800	5.03246
1864.27	27630	3.91173		1869.61	27801	5.32191
1864.3	27631	3.92857		1869.62	27802	5.08555
1864.32	27632	4.08882		1869.64	27803	4.83575
1864.36	27633	3.87906		1869.66	27804	4.50181
1864.39	27634	3.72955		1869.67	27805	4.89148
1864.41	27635	4.27343		1869.68	27806	4.73917
1864.43	27636	4.03375		1869.69	27807	4.72619
1864.46	27637	4.30033		1869.7	27808	4.62784
1864.52	27638	4.01366		1869.72	27809	5.09512
1864.55	27639	3.93875		1869.74	27810	5.17289
1864.58	27640	3.93978		1869.77	27811	4.33652
1864.62	27641	3.87437		1869.78	27812	4.95046
1864.65	27642	3.5215		1869.8	27813	5.21388
1864.68	27643	3.71407		1869.8	27814	5.03909
1864.72	27644	4.0321		1869.82	27815	4.95588
1864.76	27645	4.05913		1869.85	27816	4.65663
1864.8	27646	3.93783		1869.87	27817	4.8173
1864.83	27647	4.18135		1869.88	27818	4.88985
1864.86	27648	4.10784		1869.89	27819	4.78868
1864.9	27649	4.27538		1869.9	27820	4.96894
1864.94	27650	4.42785		1869.91	27821	5.06235
1864.97	27651	4.08235		1869.92	27822	4.80399
1864.98	27652	4.20483		1869.94	27823	4.48602
1865.02	27653	4.06769		1869.96	27824	4.58411
1865.04	27654	4.32755		1869.98	27825	4.89629
1865.06	27655	4.19043		1870	27826	4.93064
1865.09	27656	3.80286		1870.01	27827	4.92962
1865.12	27657	4.11935		1870.02	27828	4.78913
1865.15	27658	3.73108		1870.04	27829	5.04776
1865.2	27659	3.69173		1870.05	27830	4.96323
1865.24	27660	4.24375		1870.06	27831	4.93379
1865.27	27661	4.07565		1870.09	27832	4.909
1865.29	27662	3.87987		1870.1	27833	4.76128
1865.32	27663	4.12996		1870.11	27834	4.71644
1865.34	27664	4.15335		1870.12	27835	4.92443
1865.38	27665	4.10914		1870.13	27836	5.09389
1865.4	27666	4.05709		1870.14	27837	4.87957
1865.43	27667	4.1439		1870.16	27838	5.03273
1865.47	27668	4.2913		1870.17	27839	5.18107
1865.5	27669	4.88851		1870.19	27840	4.95815
1865.53	27670	4.12271		1870.21	27841	4.96363
1865.55	27671	3.92966		1870.22	27842	4.80454
1865.56	27672	4.08174		1870.23	27843	4.97532
1865.6	27673	4.13607		1870.25	27844	4.90082
1865.62	27674	4.31964		1870.27	27845	4.71902
1865.65	27675	4.3525		1870.29	27846	4.86284
1865.69	27676	4.01222		1870.31	27847	4.9926
1865.72	27677	4.22541		1870.33	27848	4.57579
1865.74	27678	3.99338		1870.34	27849	4.54087
1865.76	27679	3.75578		1870.35	27850	4.71631
1865.79	27680	3.77606		1870.37	27851	4.62347
1865.83	27681	3.88191		1870.38	27852	5.19774
1865.85	27682	4.20908		1870.4	27853	5.36096
1865.87	27683	4.26649		1870.42	27854	5.008
1865.92	27684	4.08912		1870.45	27855	5.0313
1865.94	27685	4.10977		1870.47	27856	5.19639
1865.98	27686	4.2483		1870.48	27857	5.31898
1866.01	27687	4.28584		1870.51	27858	4.90147
1866.05	27688	3.92103		1870.52	27859	4.82765
1866.08	27689	4.09747		1870.54	27860	4.88129
1866.11	27690	4.21988		1870.56	27861	5.00342
1866.15	27691	3.55437		1870.57	27862	5.16465
1866.18	27692	3.63598		1870.57	27863	5.23678
1866.22	27693	3.7142		1870.6	27864	5.0816
1866.24	27694	3.60501		1870.61	27865	4.78978
1866.27	27695	3.66206		1870.63	27866	4.79034
1866.29	27696	3.46315		1870.64	27867	4.5479
1866.31	27697	3.56089		1870.67	27868	4.59174
1866.33	27698	3.84516		1870.68	27869	4.88954
1866.35	27699	4.35452		1870.69	27870	4.83762
1866.38	27700	4.41065		1870.72	27871	4.66
1866.43	27701	3.78159		1870.73	27872	4.89784
1866.46	27702	4.32765		1870.75	27873	4.98297
1866.49	27703	3.88545		1870.77	27874	4.66443
1866.53	27704	3.45724		1870.78	27875	4.58378
1866.56	27705	3.50336		1870.8	27876	4.4858
1866.59	27706	3.93642		1870.81	27877	4.54381
1866.62	27707	4.24208		1870.82	27878	4.59763
1866.65	27708	4.23017		1870.84	27879	4.50316
1866.7	27709	3.73866		1870.85	27880	5.01629
1866.73	27710	3.67211		1870.87	27881	5.02267
1866.76	27711	3.73438		1870.88	27882	4.80666
1866.78	27712	3.88376		1870.9	27883	4.90006
1866.81	27713	3.96623		1870.91	27884	4.8016
1866.82	27714	4.11765		1870.93	27885	4.756
1866.86	27715	4.43948		1870.94	27886	5.04744
1866.88	27716	4.76006		1870.97	27887	4.73489
1866.92	27717	4.15668		1870.99	27888	4.74042
1866.96	27718	3.96004		1871.01	27889	4.34779
1866.98	27719	4.18659		1871.03	27890	4.19239
1867.03	27720	3.97154		1871.05	27891	4.01668
1867.07	27721	3.92334		1871.11	27895	4.20803
1867.09	27722	3.74552		1871.12	27896	4.60694
1867.11	27723	4.03803		1871.13	27897	4.85218
1867.15	27724	4.05351		1871.14	27898	5.00507
1867.19	27725	4.1525		1871.16	27899	4.9488
1867.23	27726	3.96661		1871.17	27900	4.35164
1867.26	27727	3.85689		1871.19	27901	4.65553
1867.28	27728	3.65905		1871.21	27902	4.90861
1867.31	27729	3.88793		1871.23	27903	4.91194
1867.34	27730	4.35998		1871.24	27904	5.19912
1867.37	27731	4.39203		1871.25	27905	5.42255
1867.4	27732	4.23068		1871.27	27906	4.90902
1867.45	27733	4.37706		1871.29	27907	4.9512
1867.49	27734	4.06091		1871.31	27908	4.51067
1867.53	27735	3.94793		1871.33	27909	4.71497
1867.56	27736	3.9853		1871.35	27910	4.44599
1867.6	27737	4.08758		1871.37	27911	4.36037
1867.64	27738	3.96233		1871.39	27912	4.26081
1867.67	27739	4.25479		1871.4	27913	4.80421
1867.72	27740	4.06392		1871.41	27914	5.21185
1867.77	27741	4.06488		1871.42	27915	4.83636
1867.8	27742	4.1787		1871.44	27916	4.38655
1867.83	27743	4.27704		1871.45	27917	5.33236
1867.89	27744	4.17329		1871.46	27918	5.2844
1867.92	27745	4.05639		1871.48	27919	4.3721
1867.94	27746	3.73219		1871.49	27920	3.85575
1867.97	27747	3.80101		1871.51	27921	4.0145
1867.99	27748	4.09342		1871.53	27922	4.99956
1868.03	27749	4.16949		1871.54	27923	4.6243
1868.08	27750	4.34		1871.56	27924	4.34202
1868.12	27751	4.39745		1871.57	27925	4.25952
1868.14	27752	4.25903		1871.59	27926	4.06026
1868.2	27753	3.51785		1871.6	27927	3.91728
1868.24	27754	3.7523		1871.63	27928	3.58589
1868.28	27755	3.98175		1871.66	27929	4.59671
1868.31	27756	3.82318		1871.68	27930	4.39695
1868.36	27757	3.70889		1871.69	27931	3.93863
1868.39	27758	3.86438		1871.7	27932	4.1542
1868.41	27759	4.03207		1871.72	27933	4.58939
1868.43	27760	3.87018		1871.73	27934	4.78229
1868.47	27761	3.8981		1871.74	27935	4.77298
1868.51	27762	3.72969		1871.76	27936	4.96228
1868.55	27763	4.53023		1871.78	27937	4.80745
1868.58	27764	4.52534		1871.79	27938	4.77297
1868.63	27765	3.84641		1871.81	27939	4.49229
1868.67	27766	4.13457		1871.82	27940	4.79135
1868.7	27767	4.03947		1871.83	27941	4.84021
1868.73	27768	4.17509		1871.85	27942	4.58529
1868.76	27769	4.14186		1871.86	27943	3.87952
1868.79	27770	4.07164		1871.87	27944	3.87357
1868.83	27771	4.1375		1871.88	27945	4.33756
1868.87	27772	4.41688		1871.89	27946	4.67782
1868.89	27773	4.59157		1871.9	27947	5.00769
1868.93	27774	4.88487		1871.92	27948	4.88182
1868.97	27775	4.29249		1871.94	27949	4.10332
1868.99	27776	4.24633		1871.95	27950	4.16453
1869.04	27777	4.20514		1871.97	27951	4.58337
1869.06	27778	4.55132		1871.99	27952	5.12355
1869.09	27779	4.29323		1872.01	27953	5.06859
1869.12	27780	4.76439		1872.02	27954	4.73246
1869.17	27781	4.80695		1872.04	27955	4.75117
1869.21	27782	4.57016		1872.05	27956	4.43352
1869.23	27783	5.15175		1872.06	27957	4.71458
1869.26	27784	5.29409		1872.08	27958	4.80147
1869.29	27785	5.38468		1872.1	27959	4.77891
1869.31	27786	5.21787		1872.12	27960	4.51419
1869.33	27787	5.33555		1872.14	27961	4.4233
1869.35	27788	5.07741		1872.17	27962	4.64373
1869.37	27789	5.4263		1872.19	27963	5.54079
1869.4	27790	5.33558		1872.21	27964	4.83985
1869.42	27791	5.04057		1872.23	27965	5.23675
1869.44	27792	5.37904		1872.24	27966	5.30189
1869.46	27793	5.71506		1872.26	27967	5.00779
1869.48	27794	5.7463		1872.28	27968	5.04917
1869.5	27795	5.87039		1872.3	27969	4.18493
1869.52	27796	6.05953		1872.32	27970	3.94162
1869.54	27797	6.23213		1872.34	27971	3.92678
1869.57	27798	6.0252		1872.35	27972	3.88127
1869.59	27799	5.73479		1872.37	27973	4.05059
1869.6	27800	5.87201		1872.39	27974	4.13256
1869.61	27801	6.12958		1872.41	27975	4.39811
1869.62	27802	5.95462		1872.42	27976	4.38875
1869.64	27803	5.77433		1872.43	27977	4.10332
1869.66	27804	5.96381		1872.46	27978	3.96902
1869.67	27805	6.23249		1872.48	27979	4.78475
1869.68	27806	5.92793		1872.49	27980	5.05172
1869.69	27807	5.75088		1872.5	27981	4.88028
1869.7	27808	5.7648		1872.53	27982	4.45205
1869.72	27809	5.96912		1872.53	27983	4.34996
1869.74	27810	5.83085		1872.55	27984	4.83984
1869.77	27811	5.37088		1872.57	27985	4.60311
1869.78	27812	6.07689		1872.59	27986	4.2592
1869.8	27813	6.4323		1872.61	27987	4.58889
1869.8	27814	6.31226		1872.62	27988	4.49617
1869.82	27815	5.91766		1872.63	27989	4.49971
1869.85	27816	5.72132		1872.65	27990	4.07699
1869.87	27817	5.48218		1872.67	27991	4.1567
1869.88	27818	5.55604		1872.68	27992	4.70182
1869.89	27819	5.5685		1872.7	27993	4.45227
1869.9	27820	5.72718		1872.72	27994	4.73652
1869.91	27821	5.97897		1872.73	27995	4.77123
1869.92	27822	5.82046		1872.75	27996	4.24853
1869.94	27823	5.47096		1872.76	27997	4.66
1869.96	27824	5.40564		1872.78	27998	4.63078
1869.98	27825	5.63408		1872.79	27999	4.38143
1870	27826	5.53492		1872.81	28000	4.87556
1870.01	27827	5.58017		1872.84	28001	4.9123
1870.02	27828	5.51328		1872.86	28002	4.36198
1870.04	27829	5.8413		1872.88	28003	4.70291
1870.05	27830	6.20605		1872.9	28004	4.65193
1870.06	27831	5.99519		1872.91	28005	4.49422
1870.09	27832	5.75972		1872.93	28006	4.86201
1870.1	27833	5.89787		1872.96	28007	4.78554
1870.11	27834	5.87991		1872.97	28008	4.8957
1870.12	27835	5.9236		1872.98	28009	5.21787
1870.13	27836	5.90848		1872.99	28010	4.99273
1870.14	27837	5.81653		1873	28011	4.68951
1870.16	27838	5.86747		1873.02	28012	4.55276
1870.17	27839	5.67753		1873.03	28013	4.68169
1870.19	27840	5.5361		1873.05	28014	4.61919
1870.21	27841	5.46463		1873.06	28015	4.79095
1870.22	27842	5.82749		1873.08	28016	4.8204
1870.23	27843	5.83864		1873.09	28017	4.52021
1870.25	27844	5.71367		1873.11	28018	4.86982
1870.27	27845	5.47045		1873.12	28019	4.65969
1870.29	27846	5.50924		1873.14	28020	3.95068
1870.31	27847	5.78713		1873.16	28021	3.89962
1870.33	27848	5.31586		1873.19	28022	4.73465
1870.34	27849	5.80692		1873.21	28023	4.95887
1870.35	27850	5.98898		1873.22	28024	5.19719
1870.37	27851	5.48596		1873.23	28025	5.48702
1870.38	27852	5.77226		1873.24	28026	4.99368
1870.4	27853	5.99139		1873.26	28027	4.57431
1870.42	27854	5.58349		1873.28	28028	4.48649
1870.45	27855	5.6841		1873.3	28029	4.82147
1870.47	27856	5.82313		1873.32	28030	4.5087
1870.48	27857	5.8176		1873.32	28031	4.43067
1870.51	27858	5.33425		1873.34	28032	4.09502
1870.52	27859	5.63117		1873.35	28033	4.64897
1870.54	27860	5.91705		1873.36	28034	4.87384
1870.56	27861	6.10598		1873.38	28035	4.61244
1870.57	27862	6.10677		1873.4	28036	4.1281
1870.57	27863	5.99452		1873.42	28037	3.9809
1870.6	27864	6.09476		1873.43	28038	3.87805
1870.61	27865	5.92674		1873.44	28039	4.33029
1870.63	27866	5.51971		1873.46	28040	4.59907
1870.64	27867	5.25478		1873.48	28041	3.97288
1870.67	27868	5.37574		1873.5	28042	3.98076
1870.68	27869	5.83228		1873.52	28043	4.14609
1870.69	27870	5.72195		1873.52	28044	4.38788
1870.72	27871	5.42416		1873.54	28045	4.59001
1870.73	27872	5.62099		1873.55	28046	4.50892
1870.75	27873	5.92929		1873.57	28047	4.50373
1870.77	27874	5.59596		1884.21	28662	4.30935
1870.78	27875	5.374		1884.24	28663	4.42185
1870.8	27876	5.21498		1884.26	28664	4.17479
1870.81	27877	5.31741		1884.29	28665	3.74959
1870.82	27878	5.27511		1884.31	28666	3.76317
1870.84	27879	5.18156		1884.35	28667	3.92346
1870.85	27880	5.81042		1884.38	28668	4.02036
1870.87	27881	5.76803		1884.4	28669	4.20509
1870.88	27882	5.5798		1884.45	28670	3.55941
1870.9	27883	5.85651		1884.47	28671	3.84137
1870.91	27884	5.96741		1884.5	28672	3.96215
1870.93	27885	5.86732		1884.52	28673	4.47748
1870.94	27886	6.09098		1884.54	28674	3.91739
1870.97	27887	6.00078		1884.57	28675	3.76769
1870.99	27888	5.983		1884.59	28676	4.16503
1871.01	27889	5.48513		1884.62	28677	3.73054
1871.03	27890	5.70909		1884.66	28678	3.93068
1871.05	27891	5.7321		1884.71	28679	3.80131
1871.06	27892	5.47539		1884.75	28680	4.09089
1871.08	27893	5.51208		1884.78	28681	3.9347
1871.1	27894	5.50916		1884.81	28682	3.68419
1871.11	27895	5.77402		1884.84	28683	3.9056
1871.12	27896	5.88924		1884.87	28684	4.08299
1871.13	27897	5.94089		1884.9	28685	3.76589
1871.14	27898	5.95406		1884.95	28686	3.56131
1871.16	27899	6.09616		1884.99	28687	3.48069
1871.17	27900	5.75142		1885.01	28688	3.93465
1871.19	27901	5.63183		1885.05	28689	4.09853
1871.21	27902	5.85215		1885.07	28690	4.14437
1871.23	27903	5.94175		1885.11	28691	3.7357
1871.24	27904	6.08938		1885.13	28692	3.8591
1871.25	27905	6.25014		1885.15	28693	4.50712
1871.27	27906	6.02283		1885.18	28694	4.38261
1871.29	27907	5.93664		1885.21	28695	4.20305
1871.31	27908	5.55762		1885.23	28696	3.87575
1871.33	27909	5.74452		1885.27	28697	3.70169
1871.35	27910	5.56963		1885.3	28698	3.89431
1871.37	27911	5.44534		1885.33	28699	3.88799
1871.39	27912	5.52053		1885.38	28700	3.56028
1871.4	27913	5.82956		1885.41	28701	3.63017
1871.41	27914	6.11617		1885.44	28702	4.20196
1871.42	27915	5.98839		1885.47	28703	4.5759
1871.44	27916	5.67567		1885.49	28704	3.98015
1871.45	27917	5.974		1885.52	28705	3.77625
1871.46	27918	6.13806		1885.54	28706	4.13916
1871.48	27919	5.77217		1885.58	28707	3.71733
1871.49	27920	5.40228		1885.61	28708	3.91338
1871.51	27921	5.42422		1885.64	28709	3.64596
1871.53	27922	6.25279		1885.66	28710	4.18688
1871.54	27923	6.13488		1885.7	28711	3.85109
1871.56	27924	5.97279		1885.73	28712	4.08667
1871.57	27925	5.76147		1885.75	28713	4.53417
1871.59	27926	5.30314		1885.77	28714	3.98282
1871.6	27927	5.48151		1885.79	28715	3.92109
1871.63	27928	5.39797		1885.82	28716	3.83744
1871.66	27929	5.71547		1885.84	28717	3.88646
1871.68	27930	5.84621		1885.86	28718	3.6064
1871.69	27931	5.53379		1885.87	28719	3.48983
1871.7	27932	5.60887		1885.91	28720	3.94335
1871.72	27933	5.79836		1885.94	28721	3.82494
1871.73	27934	5.90211		1885.96	28722	4.07716
1871.74	27935	6.00015		1886	28723	4.13481
1871.76	27936	6.43215		1886.04	28724	3.80912
1871.78	27937	6.07197		1886.06	28725	4.51261
1871.79	27938	5.7144		1886.09	28726	4.17435
1871.81	27939	5.89933		1886.13	28727	3.9988
1871.82	27940	5.83754		1886.17	28728	3.85221
1871.83	27941	5.67476		1886.21	28729	3.62303
1871.85	27942	5.54166		1886.24	28730	3.67706
1871.86	27943	5.341		1886.27	28731	4.27705
1871.87	27944	5.42051		1886.3	28732	4.58911
1871.88	27945	6.00452		1886.33	28733	4.00758
1871.89	27946	6.4135		1886.36	28734	3.85297
1871.9	27947	6.45306		1886.4	28735	3.74924
1871.92	27948	6.35506		1886.42	28736	3.3586
1871.94	27949	5.85524		1886.47	28737	3.18674
1871.95	27950	5.77385		1886.5	28738	3.41372
1871.97	27951	5.82489		1886.54	28739	3.54835
1871.99	27952	6.30003		1886.57	28740	3.91471
1872.01	27953	6.34805		1886.59	28741	3.43105
1872.02	27954	6.20328		1886.62	28742	3.56371
1872.04	27955	5.99427		1886.64	28743	3.61378
1872.05	27956	5.89438		1886.7	28744	3.73908
1872.06	27957	6.00641		1886.74	28745	3.95448
1872.08	27958	6.07039		1886.77	28746	3.80426
1872.1	27959	5.72839		1886.79	28747	4.12826
1872.12	27960	5.77965		1886.83	28748	3.91518
1872.14	27961	5.84095		1886.85	28749	2.80429
1872.17	27962	5.77414		1886.87	28750	3.04686
1872.19	27963	6.023		1886.91	28751	3.45719
1872.21	27964	5.87419		1886.94	28752	3.86994
1872.23	27965	6.00652		1886.97	28753	3.64948
1872.24	27966	6.49244		1887.01	28754	4.09901
1872.26	27967	6.42898		1887.04	28755	3.72517
1872.28	27968	6.18551		1887.07	28756	4.30103
1872.3	27969	5.70857		1887.08	28757	4.14829
1872.32	27970	5.46317		1887.1	28758	4.13139
1872.34	27971	5.63803		1887.13	28759	3.97872
1872.35	27972	5.59976		1887.16	28760	3.68843
1872.37	27973	5.70311		1887.18	28761	4.1767
1872.39	27974	5.83467		1887.21	28762	4.26503
1872.41	27975	5.76545		1887.25	28763	3.32332
1872.42	27976	6.01009		1887.27	28764	4.05959
1872.43	27977	5.79407		1887.29	28765	4.59857
1872.46	27978	5.50074		1887.32	28766	4.06865
1872.48	27979	6.07636		1887.35	28767	3.62882
1872.49	27980	6.0856		1887.38	28768	4.00789
1872.5	27981	6.07548		1887.41	28769	3.87031
1872.53	27982	5.7334		1887.44	28770	3.55074
1872.53	27983	5.80883		1887.46	28771	4.1475
1872.55	27984	6.31108		1887.5	28772	3.75055
1872.57	27985	6.29529		1887.54	28773	3.56214
1872.59	27986	5.68422		1887.56	28774	4.04841
1872.61	27987	5.54591		1887.59	28775	4.21371
1872.62	27988	5.59608		1887.62	28776	4.14518
1872.63	27989	5.65241		1887.65	28777	3.82591
1872.65	27990	5.63488		1887.69	28778	4.20389
1872.67	27991	5.52807		1887.72	28779	4.14657
1872.68	27992	5.80987		1887.77	28780	3.65673
1872.7	27993	5.64197		1887.8	28781	3.74924
1872.72	27994	5.76179		1887.85	28782	4.09782
1872.73	27995	6.0751		1887.88	28783	4.74059
1872.75	27996	5.75296		1887.9	28784	4.2695
1872.76	27997	5.72282		1887.93	28785	3.3232
1872.78	27998	5.86163		1887.95	28786	4.19878
1872.79	27999	5.84301		1887.98	28787	4.41568
1872.81	28000	5.81197		1888.02	28788	3.95493
1872.84	28001	5.85806		1888.04	28789	3.78163
1872.86	28002	5.56759		1888.07	28790	4.13647
1872.88	28003	5.81939		1888.1	28791	3.81126
1872.9	28004	5.5811		1888.13	28792	3.82473
1872.91	28005	5.51388		1888.17	28793	4.25789
1872.93	28006	5.75071		1888.21	28794	3.3575
1872.96	28007	5.75921		1888.27	28795	4.00064
1872.97	28008	6.30248		1888.31	28796	4.21785
1872.98	28009	6.71728		1888.36	28797	4.10759
1872.99	28010	6.62289		1888.39	28798	3.96288
1873	28011	6.29749		1888.44	28799	3.85848
1873.02	28012	5.93741		1888.47	28800	3.90622
1873.03	28013	5.94154		1888.51	28801	4.07561
1873.05	28014	5.8821		1888.55	28802	3.66819
1873.06	28015	5.88933		1888.58	28803	4.1103
1873.08	28016	5.89105		1888.61	28804	3.83634
1873.09	28017	5.8953		1888.65	28805	3.40868
1873.11	28018	6.09194		1888.67	28806	3.63559
1873.12	28019	6.05699		1888.7	28807	3.42095
1873.14	28020	5.62913		1888.74	28808	4.23706
1873.16	28021	5.43006		1888.77	28809	4.254
1873.19	28022	6.0001		1888.8	28810	4.14441
1873.21	28023	6.25492		1888.83	28811	3.95343
1873.22	28024	6.32277		1888.86	28812	3.85031
1873.23	28025	6.52691		1888.9	28813	4.09848
1873.24	28026	6.26504		1888.93	28814	3.41624
1873.26	28027	5.87576		1888.95	28815	3.65268
1873.28	28028	5.74046		1888.99	28816	3.75261
1873.3	28029	5.74434		1889.02	28817	3.91278
1873.32	28030	5.93263		1889.05	28818	3.97482
1873.32	28031	5.79664		1889.09	28819	4.1778
1873.34	28032	5.54244		1889.11	28820	4.60452
1873.35	28033	5.73513		1889.15	28821	3.8896
1873.36	28034	6.01457		1889.19	28822	3.50161
1873.38	28035	5.88381		1889.23	28823	3.76548
1873.4	28036	5.88774		1889.28	28824	4.10841
1873.42	28037	5.68651		1889.32	28825	4.30227
1873.43	28038	5.70313		1889.36	28826	4.03287
1873.44	28039	5.74556		1889.39	28827	3.7649
1873.46	28040	5.85785		1889.43	28828	3.74067
1873.48	28041	5.4753		1889.47	28829	3.70009
1873.5	28042	5.5815		1889.5	28830	4.01506
1873.52	28043	5.499		1889.54	28831	3.84138
1873.52	28044	5.64687		1889.58	28832	3.81069
1873.54	28045	5.78401		1889.61	28833	4.21609
1873.55	28046	5.78444		1889.63	28834	4.48042
1873.57	28047	5.78882		1889.65	28835	4.11806
1884.21	28662	3.94073		1889.67	28836	3.87573
1884.24	28663	4.10465		1889.69	28837	3.9162
1884.26	28664	4.55344		1889.73	28838	3.76861
1884.29	28665	4.61001		1889.76	28839	3.94963
1884.31	28666	4.54446		1889.79	28840	3.96064
1884.35	28667	4.11066		1889.82	28841	4.13711
1884.38	28668	4.19657		1889.86	28842	3.90097
1884.4	28669	3.99246		1889.9	28843	3.81857
1884.45	28670	3.84057		1889.93	28844	4.18024
1884.47	28671	4.05149		1889.96	28845	4.30965
1884.5	28672	4.6027		1889.99	28846	4.41326
1884.52	28673	4.92008		1890.03	28847	4.13661
1884.54	28674	4.38082		1890.07	28848	3.81585
1884.57	28675	4.37931		1890.11	28849	3.69294
1884.59	28676	4.63594		1890.15	28850	4.00117
1884.62	28677	4.43778		1890.2	28851	4.28969
1884.66	28678	4.36164		1890.23	28852	3.61614
1884.71	28679	4.28389		1890.27	28853	3.42642
1884.75	28680	4.44977		1890.31	28854	3.31332
1884.78	28681	4.15957		1890.33	28855	3.56526
1884.81	28682	3.97548		1890.36	28856	3.58579
1884.84	28683	4.3334		1890.4	28857	3.65809
1884.87	28684	4.36394		1890.43	28858	3.67264
1884.9	28685	4.03679		1890.46	28859	3.78373
[truncated: 9,663 more rows]

## Sheet: NEEM
Depth (m)	Age b2k	NEEM log (Ca2+(ng.g^-1))		Depth (m)	Age (yr b2k)	NEEM log (Na+ (ng.g^-1))
1409.98	11461	2.66		1409.98	11461	2.69
1410.01	11462	2.14		1410.01	11462	2.36
1410.03	11463	2.67		1410.03	11463	2.45
1410.04	11464	2.48		1410.04	11464	1.67
1410.07	11465	3.1		1410.07	11465	2.87
1410.1	11466	2.98		1410.1	11466	2.76
1410.13	11467	2.74		1410.13	11467	2.3
1410.15	11468	2.4		1410.15	11468	2.24
1410.19	11469	3.32		1410.19	11469	2.94
1410.23	11470	2.75		1410.23	11470	2.27
1410.26	11471	2.93		1410.26	11471	2.31
1410.29	11472	3.08		1410.29	11472	2.8
1410.33	11473	3.27		1410.33	11473	2.82
1410.36	11474	2.53		1410.36	11474	2.87
1410.4	11475	2.19		1410.4	11475	2.55
1410.44	11476	2.29		1410.44	11476	2.45
1410.48	11477	3.47		1410.48	11477	3.36
1410.5	11478	3.32		1410.5	11478	3.46
1410.54	11479	3.17		1410.54	11479	3.09
1410.57	11480	2.66		1410.57	11480	2.39
1410.61	11481	2.84		1410.61	11481	2.32
1410.65	11482	2.78		1410.65	11482	2.31
1410.69	11483	2.09		1410.69	11483	2.83
1410.72	11484	2.39		1410.72	11484	2.59
1410.76	11485	2.07		1410.76	11485	2.81
1410.8	11486	3.25		1410.8	11486	2.59
1410.84	11487	3.01		1410.84	11487	2.03
1410.88	11488	2.76		1410.88	11488	2.75
1410.92	11489	2.05		1410.92	11489	1.7
1410.97	11490	3.17		1410.97	11490	2.68
1411	11491	3.04		1411	11491	2.13
1411.04	11492	2.82		1411.04	11492	2.65
1411.08	11493	2.95		1411.08	11493	2.31
1411.11	11494	2.93		1411.11	11494	2.32
1411.14	11495	2.92		1411.14	11495	2.21
1411.17	11496	3.25		1411.17	11496	2.67
1411.21	11497	2.64		1411.21	11497	1.97
1411.25	11498	2.25		1411.25	11498	3.29
1411.28	11499	2.04		1411.28	11499	1.84
1411.31	11500	2.75		1411.35	11501	2.1
1411.35	11501	2.66		1411.4	11502	1.77
1411.4	11502	2.9		1411.43	11503	1.88
1411.43	11503	2.17		1411.48	11504	2.48
1411.48	11504	2.38		1411.56	11506	1.86
1411.51	11505	3.32		1411.6	11507	2.48
1411.56	11506	2.62		1411.65	11508	2.62
1411.6	11507	2.82		1411.7	11509	2.22
1411.65	11508	3.2		1411.75	11510	2.52
1411.7	11509	3.18		1411.79	11511	3.07
1411.75	11510	2.9		1411.82	11512	2.84
1411.79	11511	2.41		1411.85	11513	2.26
1411.82	11512	2.86		1411.87	11514	2.77
1411.85	11513	2.86		1411.91	11515	2.51
1411.91	11515	2.06		1411.93	11516	2.4
1411.93	11516	2.12		1411.97	11517	2.01
1411.97	11517	2.54		1412	11518	3.12
1412	11518	2.78		1412.03	11519	2.47
1412.03	11519	2.38		1412.07	11520	3.85
1412.07	11520	4.71		1412.1	11521	2.78
1412.1	11521	3.3		1412.13	11522	2.49
1412.13	11522	3		1412.18	11523	1.87
1412.18	11523	2.41		1412.22	11524	2.26
1412.22	11524	2.38		1412.25	11525	2.41
1412.25	11525	2.13		1412.28	11526	2.29
1412.28	11526	2.4		1412.32	11527	2.62
1412.32	11527	2.02		1412.37	11528	2.69
1412.37	11528	2.9		1412.41	11529	2.31
1412.41	11529	2.16		1412.45	11530	2.53
1412.45	11530	3.12		1412.49	11531	2.36
1412.49	11531	3.25		1412.52	11532	2.39
1412.52	11532	2.84		1412.54	11533	2.24
1412.54	11533	2.99		1412.57	11534	1.92
1412.57	11534	2.49		1412.6	11535	2.59
1412.6	11535	2.59		1412.64	11536	2.67
1412.64	11536	2.55		1412.68	11537	2.44
1412.68	11537	2.71		1412.72	11538	2.28
1412.72	11538	2.18		1412.79	11539	2.42
1412.79	11539	2.41		1412.82	11540	1.76
1412.82	11540	2.01		1412.86	11541	1.81
1412.86	11541	1.8		1412.92	11542	2.21
1412.92	11542	2.53		1412.96	11543	2.26
1412.96	11543	2.46		1413.04	11545	3.7
1413.04	11545	2.91		1413.08	11546	2.1
1413.08	11546	2.18		1413.12	11547	2.03
1413.12	11547	2.23		1413.17	11548	3.17
1413.17	11548	1.77		1413.2	11549	2.62
1413.2	11549	1.56		1413.24	11550	2.03
1413.24	11550	2.75		1413.28	11551	2.88
1413.28	11551	2.88		1413.31	11552	2.07
1413.31	11552	2.78		1413.33	11553	2.3
1413.33	11553	2.5		1413.35	11554	2.03
1413.35	11554	2.38		1413.38	11555	3.04
1413.38	11555	2.96		1413.4	11556	1.82
1413.4	11556	2.34		1413.45	11557	2.23
1413.45	11557	2.86		1413.48	11558	2.48
1413.48	11558	2.56		1413.52	11559	2.68
1413.52	11559	3.68		1413.56	11560	2.95
1413.56	11560	3		1413.59	11561	1.91
1413.59	11561	2.82		1413.63	11562	2.77
1413.63	11562	2.75		1413.66	11563	2.22
1413.66	11563	2.6		1413.71	11564	1.6
1413.71	11564	2.75		1413.74	11565	3.03
1413.74	11565	2.99		1413.79	11566	2.9
1413.79	11566	2.5		1413.82	11567	2.99
1413.82	11567	2.91		1413.84	11568	3.34
1413.84	11568	2.76		1413.87	11569	2.03
1413.87	11569	3.02		1413.9	11570	2.24
1413.9	11570	3.16		1413.92	11571	2.58
1413.92	11571	2.44		1413.96	11572	2.46
1413.96	11572	2.78		1414.01	11573	2.7
1414.01	11573	2.58		1414.06	11574	2.09
1414.06	11574	2.75		1414.09	11575	2.32
1414.09	11575	2.33		1414.11	11576	2.71
1414.11	11576	2.2		1414.15	11577	2.65
1414.15	11577	2.59		1414.18	11578	2.4
1414.18	11578	2.49		1414.23	11579	2.79
1414.23	11579	2.57		1414.26	11580	2.19
1414.26	11580	2.16		1414.31	11581	1.37
1414.31	11581	1.87		1414.34	11582	2.66
1414.34	11582	2.55		1414.39	11583	2.78
1414.39	11583	3		1414.43	11584	2.25
1414.43	11584	2.28		1414.49	11585	2.43
1414.49	11585	2.55		1414.53	11586	2.74
1414.53	11586	2.88		1414.56	11587	2.31
1414.56	11587	2.25		1414.61	11588	2.68
1414.61	11588	2.95		1414.64	11589	2.31
1414.64	11589	2.28		1414.68	11590	2.2
1414.68	11590	2.72		1414.72	11591	2.67
1414.72	11591	2.6		1414.75	11592	2.64
1414.75	11592	2.62		1414.79	11593	1.94
1414.79	11593	2.58		1414.83	11594	2.89
1414.83	11594	2.14		1414.87	11595	2.86
1414.87	11595	2.68		1414.92	11596	2.85
1414.92	11596	3.13		1415	11598	2.12
1414.96	11597	2.22		1415.05	11599	2.33
1415	11598	2.39		1415.08	11600	2.7
1415.05	11599	2.75		1415.11	11601	2.75
1415.08	11600	2.57		1415.14	11602	3.15
1415.11	11601	2.19		1415.18	11603	2.92
1415.14	11602	2.84		1415.22	11604	2.42
1415.18	11603	3.26		1415.25	11605	2.81
1415.22	11604	2.85		1415.3	11606	2.51
1415.25	11605	2.82		1415.33	11607	1.88
1415.3	11606	2.69		1415.4	11609	2.94
1415.33	11607	2.24		1415.45	11610	3.04
1415.36	11608	1.73		1415.5	11611	2.35
1415.4	11609	2.7		1415.55	11612	2.09
1415.45	11610	2.45		1415.6	11613	1.93
1415.5	11611	2.51		1415.64	11614	2.22
1415.55	11612	2.5		1415.68	11615	3.04
1415.6	11613	2.06		1415.71	11616	2.08
1415.64	11614	2.41		1415.75	11617	2.62
1415.68	11615	3.03		1415.79	11618	2.34
1415.71	11616	3		1415.82	11619	2.61
1415.75	11617	3.08		1415.86	11620	1.95
1415.79	11618	2.7		1415.9	11621	2.48
1415.82	11619	2.21		1416.01	11624	2.31
1415.86	11620	2.93		1416.04	11625	2.12
1415.9	11621	3.65		1416.08	11626	2.07
1416.01	11624	2.79		1416.12	11627	2.02
1416.04	11625	2.68		1416.17	11628	2.68
1416.08	11626	2.74		1416.19	11629	2.41
1416.12	11627	2.86		1416.24	11630	3.21
1416.17	11628	3.19		1416.27	11631	1.92
1416.19	11629	2.73		1416.32	11632	2.34
1416.24	11630	2.39		1416.35	11633	2.79
1416.27	11631	1.82		1416.39	11634	2.88
1416.32	11632	2.57		1416.43	11635	2.48
1416.35	11633	3.05		1416.46	11636	1.97
1416.39	11634	3.19		1416.49	11637	1.58
1416.43	11635	2.95		1416.51	11638	2.42
1416.46	11636	2.87		1416.56	11639	2.59
1416.49	11637	2.9		1416.59	11640	3.6
1416.51	11638	2.73		1416.64	11641	2.19
1416.56	11639	2.48		1416.67	11642	2.78
1416.59	11640	3.01		1416.72	11643	3.32
1416.64	11641	2.2		1416.77	11644	2.45
1416.67	11642	2.99		1416.81	11645	1.58
1416.72	11643	2.63		1416.84	11646	1.18
1416.77	11644	2.8		1416.89	11647	2.64
1416.81	11645	3.1		1416.95	11648	2.88
1416.84	11646	2.65		1416.97	11649	2.81
1416.89	11647	2.91		1417.02	11650	2.62
1416.95	11648	3.06		1417.06	11651	2.21
1416.97	11649	3.38		1417.1	11652	2.56
1417.02	11650	3.11		1417.14	11653	2.08
1417.06	11651	2.57		1417.18	11654	1.25
1417.1	11652	2.89		1417.23	11655	2.48
1417.14	11653	2.78		1417.25	11656	1.91
1417.18	11654	2.4		1417.31	11657	2.83
1417.23	11655	2.86		1417.34	11658	2.67
1417.25	11656	2.97		1417.38	11659	3.43
1417.31	11657	2.56		1417.41	11660	3.08
1417.34	11658	2.52		1417.46	11661	2.51
1417.38	11659	3.44		1417.51	11662	2.88
1417.41	11660	2.87		1417.54	11663	2.87
1417.46	11661	3.13		1417.58	11664	2.41
1417.51	11662	3.09		1417.61	11665	2
1417.54	11663	3.31		1417.64	11666	3.53
1417.58	11664	2.84		1417.67	11667	2.57
1417.61	11665	2.52		1417.69	11668	2.77
1417.64	11666	2.3		1417.73	11669	2.79
1417.67	11667	3.02		1417.77	11670	2.44
1417.69	11668	2.88		1417.8	11671	2.75
1417.73	11669	3.05		1417.84	11672	2.76
1417.77	11670	2.86		1417.87	11673	2.92
1417.8	11671	3.18		1417.9	11674	2.86
1417.84	11672	3.49		1417.94	11675	2.1
1417.87	11673	3.18		1417.98	11676	2.8
1417.9	11674	3.32		1418.02	11677	1.66
1417.94	11675	3.38		1418.06	11678	2.21
1417.98	11676	3.16		1418.09	11679	2.22
1418.02	11677	2.56		1418.12	11680	2.92
1418.06	11678	3.04		1418.16	11681	4.05
1418.09	11679	2.49		1418.19	11682	3.21
1418.12	11680	3.92		1418.22	11683	2.87
1418.16	11681	3.7		1418.25	11684	3.08
1418.19	11682	3.36		1418.31	11685	2.72
1418.22	11683	3.19		1418.35	11686	3.24
1418.25	11684	3.09		1418.38	11687	3.41
1418.31	11685	3.14		1418.4	11688	3.26
1418.35	11686	3.31		1418.51	11691	3.3
1418.38	11687	3.48		1418.56	11692	2.77
1418.4	11688	3.34		1418.59	11693	2.44
1418.44	11689	3.06		1418.61	11694	3.15
1418.47	11690	2.78		1418.64	11695	3.44
1418.51	11691	3.1		1418.66	11696	3.34
1418.56	11692	3.53		1418.69	11697	2.32
1418.59	11693	3.5		1418.7	11698	2.74
1418.61	11694	4.21		1418.72	11699	3.52
1418.64	11695	4.01		1418.74	11700	3.53
1418.66	11696	3.78		1418.79	11701	3.26
1418.69	11697	3.29		1418.81	11702	3.73
1418.7	11698	3.4		1418.82	11703	3.64
1418.72	11699	3.85		1418.85	11704	3.19
1418.74	11700	4.45		1418.87	11705	3.41
1418.79	11701	4.13		1418.9	11706	2.82
1418.81	11702	4.44		1418.93	11707	3.07
1418.82	11703	4.57		1418.94	11708	4.15
1418.85	11704	4.31		1418.97	11709	3.08
1418.87	11705	4.72		1418.99	11710	3.23
1418.9	11706	4.18		1419.02	11711	3.08
1418.93	11707	3.95		1419.04	11712	3.92
1418.94	11708	4.69		1419.06	11713	3.19
1418.97	11709	4.44		1419.07	11714	3.69
1418.99	11710	4.44		1419.09	11715	3.76
1419.02	11711	4.44		1419.12	11716	3.49
1419.04	11712	4.95		1419.14	11717	3.91
1419.06	11713	4.36		1419.16	11718	4.02
1419.07	11714	4.82		1419.18	11719	2.81
1419.09	11715	5.02		1419.19	11720	2.77
1419.12	11716	4.45		1419.21	11721	4.18
1419.14	11717	4.42		1419.23	11722	3.7
1419.16	11718	4.63		1419.25	11723	3.61
1419.18	11719	3.87		1419.28	11724	3.32
1419.19	11720	3.95		1419.32	11725	2.99
1419.21	11721	5.36		1419.35	11726	2.2
1419.23	11722	4.93		1419.36	11727	2.7
1419.25	11723	4.57		1419.38	11728	3.29
1419.28	11724	4.42		1419.42	11729	3.86
1419.32	11725	3.91		1419.45	11730	3.2
1419.35	11726	3.44		1419.48	11731	3.23
1419.36	11727	4.1		1419.5	11732	3.42
1419.38	11728	4.63		1419.52	11733	3.08
1419.42	11729	4.48		1419.56	11734	3.01
1419.45	11730	4.17		1419.58	11735	2.72
1419.48	11731	4.2		1419.6	11736	3.32
1419.5	11732	4.32		1419.61	11737	3.34
1419.52	11733	4.32		1419.64	11738	3.49
1419.56	11734	4.28		1419.66	11739	3.71
1419.58	11735	3.35		1419.7	11740	4.3
1419.6	11736	4.06		1419.73	11741	3.67
1419.61	11737	4.25		1419.75	11742	3.99
1419.64	11738	4.24		1419.77	11743	3.08
1419.66	11739	4.61		1419.78	11744	4.26
1419.7	11740	4.7		1419.8	11745	4.34
1419.73	11741	3.94		1419.82	11746	3.53
1419.75	11742	4.64		1419.86	11747	4.03
1419.77	11743	4.02		1419.88	11748	3.02
1419.78	11744	4.78		1419.91	11749	3.49
1419.8	11745	4.91		1419.93	11750	3.32
1419.82	11746	4.42		1419.96	11751	3.73
1419.86	11747	5.14		1419.98	11752	4.28
1419.88	11748	4.19		1420	11753	3.24
1419.91	11749	4.6		1420.03	11754	3.15
1419.93	11750	4.43		1420.06	11755	4.26
1419.96	11751	4.51		1420.09	11756	3.5
1419.98	11752	4.86		1420.13	11758	3.1
1420	11753	4.31		1420.15	11759	3.08
1420.03	11754	4.32		1420.18	11760	3.07
1420.06	11755	4.87		1420.2	11761	3.53
1420.09	11756	4.11		1420.22	11762	4.18
1420.13	11758	4.13		1420.25	11763	2.71
1420.15	11759	4.7		1420.27	11764	4.1
1420.18	11760	4.6		1420.31	11765	4.25
1420.2	11761	4.35		1420.33	11766	3.45
1420.22	11762	4.66		1420.35	11767	3.58
1420.25	11763	4.04		1420.38	11768	3.59
1420.27	11764	4.29		1420.4	11769	3.64
1420.31	11765	4.87		1420.41	11770	3.15
1420.33	11766	4.53		1420.44	11771	3.71
1420.35	11767	4.36		1420.46	11772	2.66
1420.38	11768	3.97		1420.47	11773	3.02
1420.4	11769	4.07		1420.5	11774	2.73
1420.41	11770	3.97		1420.52	11775	3.22
1420.44	11771	4.58		1420.55	11776	3.89
1420.46	11772	3.93		1420.57	11777	3.4
1420.47	11773	4.45		1420.58	11778	4.33
1420.5	11774	4.18		1420.6	11779	4.63
1420.52	11775	4.1		1420.62	11780	3.82
1420.55	11776	4.35		1420.64	11781	3.78
1420.57	11777	3.99		1420.69	11783	3.51
1420.58	11778	5.53		1420.7	11784	4.08
1420.6	11779	5.4		1420.72	11785	3.91
1420.62	11780	4.63		1420.75	11786	3.38
1420.64	11781	4.59		1420.78	11787	3.24
1420.66	11782	4.51		1420.81	11788	3.37
1420.69	11783	4.27		1420.83	11789	3.93
1420.7	11784	4.54		1420.85	11790	3.14
1420.72	11785	4.5		1420.87	11791	1.33
1420.75	11786	4.3		1420.88	11792	3.54
1420.78	11787	4.33		1420.9	11793	3.8
1420.81	11788	4.37		1420.92	11794	3.31
1420.83	11789	4.54		1420.94	11795	3.4
1420.85	11790	4.11		1420.98	11796	2.89
1420.87	11791	3.46		1421	11797	2.56
1420.88	11792	4.61		1421.02	11798	3.47
1420.9	11793	4.74		1421.04	11799	2.81
1420.92	11794	4.54		1421.06	11800	3.38
1420.94	11795	4.39		1421.08	11801	4.24
1420.98	11796	4.03		1421.1	11802	2.49
1421	11797	4		1421.14	11803	2.67
1421.02	11798	4.38		1421.17	11804	2.52
1421.04	11799	4.16		1421.21	11805	3.96
1421.06	11800	4.62		1421.22	11806	4.26
1421.08	11801	4.54		1421.25	11807	4.12
1421.1	11802	3.6		1421.27	11808	2.27
1421.14	11803	3.74		1421.29	11809	3.2
1421.17	11804	3.85		1421.31	11810	2.78
1421.21	11805	4.72		1421.33	11811	2.49
1421.22	11806	4.68		1421.34	11812	3.84
1421.25	11807	4.74		1421.36	11813	3.35
1421.27	11808	3.8		1421.39	11814	3.21
1421.29	11809	4.36		1421.41	11815	4.04
1421.31	11810	3.99		1421.43	11816	4.26
1421.33	11811	3.7		1421.45	11817	4.08
1421.34	11812	4.6		1421.5	11819	4.07
1421.36	11813	4.44		1421.53	11820	4.01
1421.39	11814	4.32		1421.55	11821	3.64
1421.41	11815	4.45		1421.57	11822	2.68
1421.43	11816	4.74		1421.6	11823	3.67
1421.45	11817	5.18		1421.63	11824	3.04
1421.5	11819	4.78		1421.64	11825	3.71
1421.53	11820	4.84		1421.67	11826	4.16
1421.55	11821	4.81		1421.71	11827	3.72
1421.57	11822	4.29		1421.73	11828	2.72
1421.6	11823	4.54		1421.78	11830	2.65
1421.63	11824	3.88		1421.79	11831	3.66
1421.64	11825	4.26		1421.81	11832	3.16
1421.67	11826	4.81		1421.82	11833	3.39
1421.71	11827	4.8		1421.84	11834	4.3
1421.73	11828	4.2		1421.86	11835	3.89
1421.76	11829	3.99		1421.87	11836	2.86
1421.78	11830	3.82		1421.9	11837	2.18
1421.79	11831	4.22		1421.92	11838	3.97
1421.81	11832	3.91		1421.95	11839	3.78
1421.82	11833	3.8		1421.99	11840	3.77
1421.84	11834	4.48		1422.02	11841	3.82
1421.86	11835	4.58		1422.03	11842	3.7
1421.87	11836	4.06		1422.05	11843	3.79
1421.9	11837	3.77		1422.07	11844	3.63
1421.92	11838	4.39		1422.09	11845	4.78
1421.95	11839	4.29		1422.12	11846	4.04
1421.99	11840	4.19		1422.14	11847	4.02
1422.02	11841	4.34		1422.17	11848	2.59
1422.03	11842	4.74		1422.2	11849	4.5
1422.05	11843	4.8		1422.22	11850	4.23
1422.07	11844	4.52		1422.24	11851	3.73
1422.09	11845	4.87		1422.27	11852	3.86
1422.12	11846	4.56		1422.28	11853	3.21
1422.14	11847	4.7		1422.31	11854	3.68
1422.17	11848	3.96		1422.32	11855	3.97
1422.2	11849	4.57		1422.34	11856	2.96
1422.22	11850	4.55		1422.37	11857	3.64
1422.24	11851	4.87		1422.39	11858	1.63
1422.27	11852	4.71		1422.41	11859	2.66
1422.28	11853	4.27		1422.43	11860	2.31
1422.31	11854	4.43		1422.45	11861	2.59
1422.32	11855	4.75		1422.47	11862	3.86
1422.34	11856	4.19		1422.5	11863	2.66
1422.37	11857	4.77		1422.52	11864	3.09
1422.39	11858	3.49		1422.54	11865	2.96
1422.41	11859	4.13		1422.56	11866	2.91
1422.43	11860	3.87		1422.58	11867	4.29
1422.45	11861	3.96		1422.6	11868	2.92
1422.47	11862	4.64		1422.62	11869	4.08
1422.5	11863	3.96		1422.64	11870	4.14
1422.52	11864	4.24		1422.66	11871	2.47
1422.54	11865	4.24		1422.68	11872	2.66
1422.56	11866	3.98		1422.7	11873	3.69
1422.58	11867	4.96		1422.72	11874	4.38
1422.6	11868	4.01		1422.75	11875	3.48
1422.62	11869	4.89		1422.78	11876	3.02
1422.64	11870	4.77		1422.8	11877	4.58
1422.66	11871	3.93		1422.82	11878	3.82
1422.68	11872	4.18		1422.83	11879	3.69
1422.7	11873	4.46		1422.85	11880	3.43
1422.72	11874	4.97		1422.87	11881	2.61
1422.75	11875	4.61		1422.89	11882	2.56
1422.78	11876	4.37		1422.9	11883	3.82
1422.8	11877	5.39		1422.93	11884	3.61
1422.82	11878	4.76		1422.95	11885	3.62
1422.83	11879	4.54		1422.97	11886	3.09
1422.85	11880	4.52		1422.99	11887	3.81
1422.89	11882	4.12		1423	11888	4.45
1422.9	11883	4.28		1423.01	11889	4.76
1422.93	11884	4.37		1423.03	11890	3.61
1422.95	11885	4.52		1423.05	11891	4.4
1422.97	11886	4.21		1423.06	11892	3.55
1422.99	11887	4.62		1423.1	11893	2.68
1423	11888	5.12		1423.12	11894	2.73
1423.01	11889	5.39		1423.14	11895	3.19
1423.03	11890	4.6		1423.16	11896	2.3
1423.05	11891	4.46		1423.18	11897	2.06
1423.06	11892	4.41		1423.21	11898	3.54
1423.1	11893	4.14		1423.23	11899	3.92
1423.12	11894	4.2		1423.25	11900	3.24
1423.14	11895	4.31		1423.27	11901	3.49
1423.16	11896	3.92		1423.29	11902	3.43
1423.18	11897	3.64		1423.32	11903	3.02
1423.21	11898	4.37		1423.34	11904	4.1
1423.23	11899	4.44		1423.36	11905	4.18
1423.25	11900	4.1		1423.38	11906	3.9
1423.27	11901	4.17		1423.4	11907	2.52
1423.29	11902	4.05		1423.44	11909	3.59
1423.32	11903	4.02		1423.46	11910	3.52
1423.34	11904	4.79		1423.48	11911	3.57
1423.36	11905	4.73		1423.5	11912	3.32
1423.38	11906	4.57		1423.53	11913	2.95
1423.4	11907	4.13		1423.55	11914	3.49
1423.42	11908	5.01		1423.57	11915	4.02
1423.44	11909	4.68		1423.6	11916	3.56
1423.46	11910	4.44		1423.62	11917	3.66
1423.48	11911	4.49		1423.64	11918	3.89
1423.5	11912	4.04		1423.66	11919	3.59
1423.53	11913	4.08		1423.69	11920	3.79
1423.55	11914	4.07		1423.71	11921	2.15
1423.57	11915	3.93		1423.74	11922	2.69
1423.6	11916	4.35		1423.77	11923	3.79
1423.62	11917	4.57		1423.79	11924	4.37
1423.64	11918	4.67		1423.81	11925	2.35
1423.66	11919	4.57		1423.84	11926	1.52
1423.69	11920	4.46		1423.86	11927	2.93
1423.71	11921	3.59		1423.88	11928	4.56
1423.74	11922	3.75		1423.9	11929	3.84
1423.77	11923	4.54		1423.92	11930	3.77
1423.79	11924	4.51		1423.94	11931	4.15
1423.81	11925	3.55		1423.97	11933	3.88
1423.84	11926	3.32		1423.99	11934	4.06
1423.86	11927	4.12		1424.01	11935	3.64
1423.88	11928	5.23		1424.03	11936	3.74
1423.9	11929	4.45		1424.06	11937	3.22
1423.92	11930	4.39		1424.08	11938	2.63
1423.94	11931	4.73		1424.11	11939	2.84
1423.97	11933	4.62		1424.13	11940	3.46
1423.99	11934	4.79		1424.16	11941	4.59
1424.01	11935	4.59		1424.18	11942	4.81
1424.03	11936	4.67		1424.19	11943	4.25
1424.06	11937	4.51		1424.21	11944	4.86
1424.08	11938	4.13		1424.23	11945	4.31
1424.11	11939	4		1424.25	11946	2.97
1424.13	11940	4.38		1424.28	11947	4.49
1424.16	11941	5.11		1424.32	11948	3.89
1424.18	11942	4.96		1424.34	11949	3.36
1424.19	11943	4.78		1424.36	11950	3.3
1424.21	11944	5.1		1424.39	11951	2.98
1424.23	11945	4.83		1424.41	11952	3.2
1424.25	11946	4.33		1424.43	11953	2.99
1424.28	11947	4.65		1424.45	11954	2.42
1424.32	11948	4.78		1424.48	11955	3.21
1424.34	11949	4.59		1424.5	11956	4.16
1424.36	11950	4.46		1424.53	11957	3.2
1424.39	11951	4.16		1424.55	11958	2.4
1424.41	11952	4.11		1424.58	11959	3.01
1424.43	11953	4.11		1424.63	11961	3.45
1424.45	11954	3.96		1485.71	14557	1.62
1424.48	11955	4.24		1485.75	14558	2.32
1424.5	11956	4.76		1485.78	14559	2.45
1424.53	11957	4.35		1485.82	14560	2.87
1424.55	11958	3.92		1485.86	14561	2.77
1424.58	11959	4.32		1485.89	14562	2.63
1424.63	11961	4.62		1485.93	14563	2.77
1485.71	14557	2.6		1485.96	14564	3.81
1485.75	14558	3.1		1485.99	14565	2.98
1485.78	14559	2.73		1486.02	14566	3.05
1485.82	14560	3.07		1486.06	14567	3
1485.86	14561	3.04		1486.08	14568	2.7
1485.89	14562	3.27		1486.14	14570	3.16
1485.93	14563	3.19		1486.16	14571	2.8
1485.96	14564	3.47		1486.19	14572	2.56
1485.99	14565	3.39		1486.23	14573	2.38
1486.02	14566	3.4		1486.25	14574	2.75
1486.06	14567	2.86		1486.28	14575	2.78
1486.14	14570	3.16		1486.31	14576	3.48
1486.16	14571	3.35		1486.34	14577	2.83
1486.19	14572	3.38		1486.36	14578	3.34
1486.23	14573	3.2		1486.39	14579	3.22
1486.25	14574	3.57		1486.42	14580	2.39
1486.28	14575	3.23		1486.46	14581	2.71
1486.31	14576	3.19		1486.48	14582	2.51
1486.34	14577	3.21		1486.5	14583	2.85
1486.36	14578	3.25		1486.52	14584	2
1486.39	14579	3.22		1486.54	14585	1.58
1486.42	14580	3.14		1486.58	14586	2.21
1486.46	14581	3.26		1486.62	14587	2.03
1486.48	14582	3.38		1486.65	14588	2.63
1486.5	14583	3.08		1486.67	14589	3.53
1486.52	14584	2.82		1486.71	14590	3.3
1486.54	14585	2.64		1486.73	14591	2.78
1486.58	14586	2.81		1486.75	14592	2.99
1486.62	14587	2.72		1486.78	14593	2.87
1486.65	14588	3.34		1486.81	14594	2.37
1486.73	14591	3		1486.85	14595	2.89
1486.75	14592	3.05		1486.87	14596	2.76
1486.78	14593	2.92		1486.89	14597	2.75
1486.81	14594	3.03		1486.94	14598	2.78
1486.85	14595	3.06		1486.97	14599	3.49
1486.87	14596	3.02		1486.99	14600	2.92
1486.89	14597	3.15		1487.01	14601	3.23
1486.94	14598	2.92		1487.04	14602	3.25
1486.97	14599	3.12		1487.06	14603	3.19
1486.99	14600	3		1487.08	14604	3.14
1487.01	14601	3.1		1487.09	14605	3.13
1487.04	14602	3.3		1487.13	14606	2.54
1487.06	14603	3.25		1487.17	14608	3.08
1487.08	14604	3.5		1487.19	14609	2.94
1487.09	14605	3.24		1487.23	14610	2.43
1487.13	14606	3.13		1487.25	14611	3.02
1487.17	14608	3.44		1487.27	14612	3.2
1487.19	14609	3.1		1487.31	14613	2.62
1487.23	14610	3.11		1487.33	14614	2.09
1487.25	14611	3.05		1487.35	14615	1.4
1487.27	14612	3.22		1487.38	14616	3.25
1487.31	14613	3.73		1487.4	14617	3.14
1487.33	14614	3.12		1487.42	14618	3.51
1487.35	14615	2.85		1487.44	14619	3.35
1487.38	14616	3.09		1487.47	14620	3.09
1487.4	14617	2.99		1487.51	14621	2.71
1487.42	14618	3.49		1487.53	14622	3.1
1487.44	14619	3.91		1487.56	14623	2.79
1487.47	14620	3.54		1487.59	14624	2.67
1487.51	14621	3.71		1487.61	14625	3.82
1487.53	14622	4.59		1487.65	14626	2.98
1487.56	14623	3.81		1487.68	14627	2.92
1487.59	14624	3.32		1487.69	14628	3.19
1487.61	14625	3.2		1487.72	14629	3.15
1487.65	14626	3.06		1487.75	14630	3.12
1487.68	14627	3.05		1487.77	14631	3.77
1487.69	14628	2.95		1487.79	14632	3.59
1487.72	14629	3.25		1487.82	14633	3.08
1487.75	14630	3.07		1487.84	14634	3.6
1487.77	14631	3.13		1487.86	14635	3.58
1487.79	14632	3.59		1487.88	14636	3.32
1487.82	14633	3.54		1487.89	14637	3.63
1487.84	14634	3.58		1487.91	14638	4.26
1487.86	14635	4.15		1487.93	14639	3.44
1487.88	14636	4.01		1487.95	14640	3.09
1487.89	14637	4.08		1487.98	14641	2.6
1487.91	14638	4		1488.01	14642	3.54
1487.93	14639	4.06		1488.05	14643	3.47
1487.95	14640	4.01		1488.09	14644	3.02
1487.98	14641	3.43		1488.12	14645	2.99
1488.01	14642	4.38		1488.14	14646	2.59
1488.05	14643	3.55		1488.16	14647	3.13
1488.09	14644	3.26		1488.21	14648	2.96
1488.12	14645	3.45		1488.23	14649	3.12
1488.14	14646	3.64		1488.25	14650	3.56
1488.16	14647	3.92		1488.28	14651	4.29
1488.21	14648	3.7		1488.31	14652	2.99
1488.23	14649	3.75		1488.34	14653	2.93
1488.25	14650	3.58		1488.37	14654	3.99
1488.28	14651	3.61		1488.4	14655	2.99
1488.31	14652	3.53		1488.42	14656	3.52
1488.34	14653	3.27		1488.45	14657	3.1
1488.37	14654	3.4		1488.47	14658	3.66
1488.4	14655	3.37		1488.51	14659	3.6
1488.42	14656	3.18		1488.53	14660	2.92
1488.45	14657	3.53		1488.56	14661	2.38
1488.47	14658	3.87		1488.59	14662	3.11
1488.51	14659	3.38		1488.61	14663	3.85
1488.53	14660	3.49		1488.64	14664	3.23
1488.56	14661	3.23		1488.67	14665	2.64
1488.59	14662	3.58		1488.7	14666	2.45
1488.61	14663	3.64		1488.71	14667	3.09
1488.64	14664	3.47		1488.73	14668	3.01
1488.67	14665	3.57		1488.75	14669	2.89
1488.7	14666	3.59		1488.78	14670	2.82
1488.71	14667	3.77		1488.8	14671	2.81
1488.73	14668	3.63		1488.82	14672	3.41
1488.75	14669	3.48		1488.86	14673	2.8
1488.78	14670	3.27		1488.88	14674	4.51
1488.8	14671	3.75		1488.91	14675	4.03
1488.82	14672	3.86		1488.93	14676	3.71
1488.86	14673	3.91		1488.96	14677	3.31
1488.88	14674	3.81		1488.97	14678	3.16
1488.91	14675	3.34		1489	14679	3.11
1488.93	14676	3.79		1489.05	14681	3.01
1488.96	14677	3.29		1489.06	14682	2.98
1488.97	14678	3.27		1489.09	14683	3.28
1489	14679	3.26		1489.12	14684	3.39
1489.05	14681	3.74		1489.14	14685	3.02
1489.06	14682	3.33		1489.17	14686	3.49
1489.09	14683	3.72		1489.19	14687	3.37
1489.12	14684	3.7		1489.21	14688	3.21
1489.14	14685	3.76		1489.26	14690	2.4
1489.17	14686	3.66		1489.29	14691	2.99
1489.19	14687	3.48		1489.3	14692	3.48
1489.21	14688	3.25		1489.32	14693	3.57
1489.26	14690	3.51		1489.35	14694	4.08
1489.29	14691	3.52		1489.37	14695	3.03
1489.3	14692	4.15		1489.39	14696	4.45
1489.32	14693	4.09		1489.43	14699	4.39
1489.35	14694	4.09		1489.45	14700	4.13
1489.37	14695	3.88		1489.46	14701	3.82
1489.39	14696	4.73		1489.47	14702	3.34
1489.43	14699	4.8		1489.49	14703	3.24
1489.45	14700	4.74		1489.51	14704	3.59
1489.46	14701	5.03		1489.51	14705	3.92
1489.47	14702	4.84		1489.52	14706	3.75
1489.49	14703	4.46		1489.54	14707	3.24
1489.51	14704	4.6		1489.55	14708	3.73
1489.51	14705	4.85		1489.56	14709	3.37
1489.52	14706	5.13		1489.57	14710	3.47
1489.54	14707	5.53		1489.59	14711	3.53
1489.55	14708	5.09		1489.6	14712	3.93
1489.56	14709	4.4		1489.61	14713	4.48
1489.57	14710	4.7		1489.63	14714	3.75
1489.59	14711	4.68		1489.63	14715	3
1489.6	14712	4.66		1489.64	14716	3.42
1489.61	14713	5.14		1489.65	14717	3.58
1489.63	14714	4.68		1489.66	14718	4
1489.63	14715	4.36		1489.67	14719	4.05
1489.64	14716	4.29		1489.69	14720	4.71
1489.65	14717	4.44		1489.7	14721	4.62
1489.66	14718	4.84		1489.71	14722	4.12
1489.67	14719	4.89		1489.73	14723	3.96
1489.69	14720	5.22		1489.75	14724	3.05
1489.7	14721	5.08		1489.76	14725	3.7
1489.71	14722	4.75		1489.78	14726	3.62
1489.73	14723	4.64		1489.79	14727	3.56
1489.75	14724	4.22		1489.82	14728	3.72
1489.76	14725	4.65		1489.82	14729	4.12
1489.78	14726	4.5		1489.84	14730	4.33
1489.79	14727	4.53		1489.85	14731	3.57
1489.82	14728	4.74		1489.86	14732	3.27
1489.82	14729	5.02		1489.87	14733	3.48
1489.84	14730	4.91		1489.89	14734	3.53
1489.85	14731	4.63		1489.91	14735	3.11
1489.86	14732	4.64		1489.93	14736	3.71
1489.87	14733	4.62		1489.94	14737	4.42
1489.89	14734	4.42		1489.98	14739	3.66
1489.91	14735	4.8		1490	14740	4.9
1489.93	14736	5.05		1490.01	14741	4.69
1489.94	14737	5.03		1490.03	14742	4.54
1490	14740	5.22		1490.04	14743	3.61
1490.01	14741	4.96		1490.06	14744	3.02
1490.03	14742	5.02		1490.08	14745	3.48
1490.04	14743	4.42		1490.09	14746	3.29
1490.06	14744	4.14		1490.11	14747	4.39
1490.08	14745	4.43		1490.13	14748	4.41
1490.09	14746	4.34		1490.15	14749	3.81
1490.11	14747	5.25		1490.17	14750	3.43
1490.13	14748	4.89		1490.18	14751	3.53
1490.15	14749	4.89		1490.19	14752	4.01
1490.17	14750	4.14		1490.2	14753	3.22
1490.18	14751	4.21		1490.22	14754	3.73
1490.19	14752	4.6		1490.24	14755	3.4
1490.2	14753	4.38		1490.25	14756	3.33
1490.22	14754	4.64		1490.27	14757	3.79
1490.24	14755	4.53		1490.28	14758	2.78
1490.25	14756	4.45		1490.29	14759	2.26
1490.27	14757	4.6		1490.3	14760	3.48
1490.28	14758	4.02		1490.31	14761	4.63
1490.29	14759	3.96		1490.33	14762	4.19
1490.3	14760	4.42		1490.34	14763	4.19
1490.31	14761	5.35		1490.35	14764	4.59
1490.33	14762	5.92		1490.37	14765	4.28
1490.34	14763	5.91		1490.39	14766	3.66
1490.35	14764	6.31		1490.41	14767	3.59
1490.37	14765	5.79		1490.42	14768	3.87
1490.39	14766	4.66		1490.45	14769	4.06
1490.41	14767	4.66		1490.47	14770	2.84
1490.42	14768	4.66		1490.49	14771	2.91
1490.45	14769	4.9		1490.51	14772	3.54
1490.47	14770	4.68		1490.52	14773	3.03
1490.49	14771	4.52		1490.54	14774	3.54
1490.51	14772	4.81		1490.59	14777	4.13
1490.52	14773	4.48		1490.61	14778	3.99
1490.54	14774	4.76		1490.62	14779	3.72
1490.59	14777	5.05		1490.64	14780	4.2
1490.61	14778	5		1490.66	14781	3.8
1490.62	14779	4.84		1490.68	14782	4.95
1490.64	14780	5.11		1490.7	14783	4.27
1490.66	14781	4.82		1490.71	14784	4.12
1490.68	14782	5.39		1490.72	14785	4.78
1490.7	14783	5.05		1490.74	14786	4.35
1490.71	14784	5.06		1490.76	14787	4.33
1490.72	14785	5.18		1490.77	14788	3.38
1490.74	14786	4.8		1490.78	14789	3.52
1490.76	14787	4.83		1490.8	14790	3.29
1490.77	14788	4.57		1490.82	14791	3.61
1490.78	14789	4.77		1490.83	14792	2.77
1490.8	14790	4.51		1490.85	14793	3.62
1490.82	14791	4.56		1490.86	14794	4.13
1490.83	14792	4.22		1490.88	14795	4.27
1490.85	14793	4.69		1490.89	14796	4.66
1490.86	14794	5.07		1490.91	14797	4.02
1490.88	14795	5.39		1490.93	14798	3.83
1490.89	14796	5.72		1490.95	14799	4.51
1490.91	14797	5		1490.97	14800	4.38
1490.93	14798	4.88		1490.99	14801	3.67
1490.95	14799	5.26		1491.01	14802	3.14
1490.97	14800	4.9		1491.03	14803	3.95
1490.99	14801	4.25		1491.09	14806	3.01
1491.01	14802	4.35		1491.11	14807	3.76
1491.03	14803	4.77		1491.12	14808	3.99
1491.09	14806	4.24		1491.13	14809	4.65
1491.11	14807	4.37		1491.15	14810	4.45
1491.12	14808	4.41		1491.17	14811	4.4
1491.13	14809	5.27		1491.18	14812	4.43
1491.15	14810	5.23		1491.19	14813	3.59
1491.17	14811	5.06		1491.21	14814	3.52
1491.18	14812	5.12		1491.23	14815	3.76
1491.19	14813	4.47		1491.25	14816	4.34
1491.21	14814	4.48		1491.27	14817	4.99
1491.23	14815	4.75		1491.28	14818	4.16
1491.25	14816	5.13		1491.3	14819	4.57
1491.27	14817	4.93		1491.31	14820	3.96
1491.28	14818	4.75		1491.32	14821	3.3
1491.3	14819	4.78		1491.33	14822	3.09
1491.31	14820	4.56		1491.35	14823	3.22
1491.32	14821	4.07		1491.36	14824	3.3
1491.33	14822	4.08		1491.38	14825	4.07
1491.35	14823	4.48		1491.39	14826	4.37
1491.36	14824	4.49		1491.4	14827	3.61
1491.38	14825	4.92		1491.41	14828	4.09
1491.39	14826	4.97		1491.42	14829	3.96
1491.4	14827	4.52		1491.44	14830	3.37
1491.41	14828	4.66		1491.46	14831	3.9
1491.42	14829	4.83		1491.47	14832	3.6
1491.44	14830	4.59		1491.48	14833	3.41
1491.46	14831	4.76		1491.5	14834	2.89
1491.47	14832	4.53		1491.52	14835	4.82
1491.48	14833	4.47		1491.53	14836	5.17
1491.5	14834	4.29		1491.55	14837	3.46
1491.52	14835	5.37		1491.56	14838	3.07
1491.53	14836	5.63		1491.58	14839	4.28
1491.55	14837	4.48		1491.6	14840	3.91
1491.56	14838	4.33		1491.61	14841	4.3
1491.58	14839	5.01		1491.63	14842	3.55
1491.6	14840	4.67		1491.65	14843	4.31
1491.61	14841	4.78		1491.67	14844	4.53
1491.63	14842	4.42		1491.68	14845	3.61
1491.65	14843	5.07		1491.69	14846	3.72
1491.67	14844	5.33		1491.7	14847	4.71
1491.68	14845	4.79		1491.72	14848	3.86
1491.69	14846	4.8		1491.74	14849	3.61
1491.7	14847	5.36		1491.75	14850	4.23
1491.72	14848	4.85		1491.76	14851	4.04
1491.74	14849	4.95		1491.77	14852	3.99
1491.75	14850	5.24		1491.79	14853	4.33
1491.76	14851	5.06		1491.81	14854	4.21
1491.77	14852	5.04		1491.83	14855	2.79
1491.79	14853	5.19		1491.85	14856	3.34
1491.81	14854	5.01		1491.86	14857	2.43
1491.83	14855	4.34		1491.87	14858	2.92
1491.85	14856	4.44		1491.89	14859	4.48
1491.86	14857	4.2		1491.91	14860	4.33
1491.87	14858	4.56		1491.92	14861	4.58
1491.89	14859	5.23		1491.94	14862	3.31
1491.91	14860	5.04		1491.96	14863	2.3
1491.92	14861	5.34		1491.98	14864	2.91
1491.94	14862	4.54		1491.98	14865	3.42
1491.96	14863	4.25		1492	14866	3.54
1491.98	14864	5.05		1492.02	14867	3.62
1491.98	14865	5.31		1492.03	14868	4.32
1492	14866	5.03		1492.04	14869	3.91
1492.02	14867	4.76		1492.06	14870	3.93
1492.03	14868	5.29		1492.07	14871	3.79
1492.04	14869	4.97		1492.08	14872	4.44
1492.06	14870	4.87		1492.1	14873	4.38
1492.07	14871	4.93		1492.11	14874	4.07
1492.08	14872	5.16		1492.12	14875	4.66
1492.1	14873	5.37		1492.13	14876	4.75
1492.11	14874	5.1		1492.19	14880	4.86
1492.12	14875	5.31		1492.2	14881	4.36
1492.13	14876	5.34		1492.21	14882	3.42
1492.19	14880	4.98		1492.23	14883	3.19
1492.2	14881	4.79		1492.24	14884	3.38
1492.21	14882	4.47		1492.26	14885	3.73
1492.23	14883	4.48		1492.28	14886	3.69
1492.24	14884	4.41		1492.29	14887	4.15
1492.26	14885	4.6		1492.3	14888	4.67
1492.28	14886	4.56		1492.31	14889	4.17
1492.29	14887	4.72		1492.32	14890	3.76
1492.3	14888	5.07		1492.33	14891	4.29
1492.31	14889	4.69		1492.35	14892	3.67
1492.32	14890	4.57		1492.36	14893	2.69
1492.33	14891	5.45		1492.37	14894	2.33
1492.35	14892	4.79		1492.39	14895	3.33
1492.36	14893	4.2		1492.4	14896	4.37
1492.37	14894	4.07		1492.42	14897	4.38
1492.39	14895	4.47		1492.44	14898	3.68
1492.4	14896	4.92		1492.45	14899	4.22
1492.42	14897	4.95		1492.46	14900	3.8
1492.44	14898	4.83		1492.47	14901	3.94
1492.45	14899	5.24		1492.48	14902	2.87
1492.46	14900	4.78		1492.49	14903	2.69
1492.47	14901	4.87		1492.5	14904	3.51
1492.48	14902	4.23		1492.52	14905	3.56
1492.49	14903	4.32		1492.53	14906	2.4
1492.5	14904	4.85		1492.55	14907	4.06
1492.52	14905	4.87		1492.56	14908	4.28
1492.53	14906	4		1492.58	14909	3.64
1492.55	14907	5.03		1492.59	14910	4.26
1492.56	14908	5.28		1492.62	14911	4.04
1492.58	14909	5.01		1492.63	14912	3.76
1492.59	14910	5.15		1492.64	14913	4.31
1492.62	14911	5.09		1492.67	14914	4.2
1492.63	14912	5.15		1492.68	14915	3.82
1492.64	14913	5.19		1492.69	14916	3.92
1492.67	14914	5.14		1492.72	14919	4.25
1492.68	14915	4.98		1492.73	14920	4.18
1492.69	14916	5.16		1492.74	14921	4.12
1492.72	14919	5.41		1492.75	14922	4.41
1492.73	14920	5.58		1492.76	14923	4.95
1492.74	14921	5.51		1492.77	14924	5.27
1492.75	14922	5.34		1492.79	14925	4.61
1492.76	14923	5.55		1492.8	14926	3.85
1492.77	14924	6.18		1492.82	14927	3.21
1492.79	14925	5.57		1492.83	14928	3.8
1492.8	14926	5.16		1492.84	14929	4.08
1492.82	14927	4.69		1492.84	14930	4.45
1492.83	14928	4.93		1492.85	14931	4.81
1492.84	14929	4.87		1492.88	14932	4.36
1492.84	14930	5.38		1492.89	14933	3.72
1492.85	14931	5.68		1492.9	14934	3.87
1492.88	14932	5.09		1492.91	14935	3.78
1492.89	14933	4.87		1492.93	14936	3.26
1492.9	14934	4.95		1492.94	14937	3.68
1492.91	14935	4.79		1492.95	14938	3.47
1492.93	14936	4.58		1492.96	14939	4.07
1492.94	14937	4.8		1492.98	14940	4.06
1492.95	14938	4.72		1492.99	14941	4.4
1492.96	14939	4.88		1493.01	14942	3.98
1492.98	14940	5.02		1493.02	14943	3.59
1492.99	14941	5.12		1493.03	14944	3.92
1493.01	14942	4.86		1493.04	14945	3.79
1493.02	14943	4.77		1493.05	14946	3.87
1493.03	14944	4.98		1493.07	14947	3.99
1493.04	14945	5.08		1493.08	14948	4.08
1493.05	14946	4.98		1493.09	14949	3.5
1493.07	14947	5.03		1493.1	14950	2.72
1493.08	14948	4.78		1493.11	14951	3.73
1493.09	14949	4.45		1493.13	14952	3.5
1493.1	14950	4.24		1493.14	14953	3.77
1493.11	14951	4.63		1493.15	14954	3.36
1493.13	14952	4.85		1493.16	14955	3.37
1493.14	14953	5.11		1493.17	14956	4.47
1493.15	14954	4.66		1493.19	14957	4.9
1493.16	14955	4.87		1596.06	23173	4.69
1493.17	14956	5.48		1596.07	23174	4.85
1493.19	14957	5.78		1596.08	23175	4.93
1596.06	23173	5.84		1596.09	23176	4.6
1596.07	23174	5.88		1596.1	23177	4.09
1596.08	23175	5.92		1596.11	23178	4.12
1596.09	23176	5.72		1596.12	23179	4.62
1596.1	23177	5.68		1596.12	23180	4.58
1596.11	23178	5.36		1596.14	23181	4.73
1596.12	23179	5.6		1596.14	23182	4.43
1596.12	23180	5.51		1596.15	23183	4.02
1596.14	23181	5.45		1596.16	23184	3.88
1596.14	23182	5.7		1596.17	23185	3.59
1596.15	23183	5.43		1596.19	23186	4.17
1596.16	23184	5.41		1596.19	23187	3.64
1596.17	23185	5.08		1596.2	23188	3.15
1596.19	23186	6.12		1596.21	23189	3.68
1596.19	23187	5.58		1596.22	23190	4.54
1596.2	23188	5.34		1596.23	23191	4.41
1596.21	23189	5.62		1596.24	23192	4.22
1596.22	23190	5.77		1596.24	23193	4.03
1596.23	23191	5.45		1596.25	23194	4
1596.24	23192	5.47		1596.26	23195	3.68
1596.24	23193	5.29		1596.27	23196	3.4
1596.25	23194	5.22		1596.28	23197	3.8
1596.26	23195	4.93		1596.29	23198	3.92
1596.27	23196	4.7		1596.29	23199	4.41
1596.28	23197	4.75		1596.3	23200	4.66
1596.29	23198	4.8		1596.31	23201	4.46
1596.29	23199	5.1		1596.32	23202	4.22
1596.3	23200	5.15		1596.33	23203	4.49
1596.31	23201	5.39		1596.34	23204	4.54
1596.32	23202	5.83		1596.34	23205	4.49
1596.33	23203	5.57		1596.35	23206	4.45
1596.34	23204	5.29		1596.36	23207	4.07
1596.34	23205	5.39		1596.36	23208	3.8
1596.35	23206	5.35		1596.38	23209	4.21
1596.36	23207	5.02		1596.39	23210	3.78
1596.36	23208	4.95		1596.4	23211	3.16
1596.38	23209	4.72		1596.41	23212	3.12
1596.39	23210	4.59		1596.42	23213	3.67
1596.4	23211	4.5		1596.43	23214	3.84
1596.41	23212	4.41		1596.44	23215	3.59
1596.42	23213	5.14		1596.46	23216	3.53
1596.43	23214	5.03		1596.46	23217	4.06
1596.44	23215	4.78		1596.47	23218	4.52
1596.46	23216	4.75		1596.48	23219	4.37
1596.46	23217	4.9		1596.48	23220	3.93
1596.47	23218	5.15		1596.49	23221	4.17
1596.48	23219	4.86		1596.51	23222	4.21
1596.48	23220	4.72		1596.52	23223	3.36
1596.49	23221	5.01		1596.53	23224	4.16
1596.51	23222	4.99		1596.55	23225	4.3
1596.52	23223	4.64		1596.55	23226	4.07
1596.53	23224	5.11		1596.56	23227	3.67
1596.55	23225	4.8		1596.57	23228	3.7
1596.55	23226	4.62		1596.58	23229	4.16
1596.56	23227	4.66		1596.59	23230	4.4
1596.57	23228	4.59		1596.6	23231	4.16
1596.58	23229	4.98		1596.61	23232	3.91
1596.59	23230	5.17		1596.63	23233	3.51
1596.6	23231	4.64		1596.64	23234	3.05
1596.61	23232	4.21		1596.67	23237	4.31
1596.63	23233	4.1		1596.69	23238	4.78
1596.64	23234	4.16		1596.7	23239	4.54
1596.65	23235	4.02		1596.71	23240	3.84
1596.67	23237	4.19		1596.73	23241	4.29
1596.69	23238	4.85		1596.75	23242	3.87
1596.7	23239	5.11		1596.76	23243	3.76
1596.71	23240	4.7		1596.76	23244	3.94
1596.73	23241	4.69		1596.78	23245	3.72
1596.75	23242	4.1		1596.79	23246	4.24
1596.76	23243	4.31		1596.81	23247	3.91
1596.76	23244	4.36		1596.83	23248	4.29
1596.78	23245	4.36		1596.84	23249	3.96
1596.79	23246	4.45		1596.85	23250	4.36
1596.81	23247	4.44		1596.86	23251	4.41
1596.83	23248	4.15		1596.87	23252	4.77
1596.84	23249	4		1596.88	23253	4.46
1596.85	23250	5.2		1596.9	23254	4.09
1596.86	23251	5.17		1596.91	23255	3.14
1596.87	23252	5.1		1596.93	23256	3.27
1596.88	23253	4.61		1596.94	23257	3.13
1596.9	23254	4.41		1596.95	23258	3.1
1596.91	23255	4.14		1596.96	23259	3.6
1596.93	23256	4.35		1596.97	23260	3.06
1596.94	23257	4.57		1596.99	23261	3.22
1596.95	23258	4.12		1597	23262	3.68
1596.96	23259	4.24		1597.01	23263	3.89
1596.97	23260	4.01		1597.03	23264	4.1
1596.99	23261	3.98		1597.04	23265	3.88
1597	23262	4.08		1597.05	23266	3.58
1597.01	23263	4.15		1597.06	23267	3.75
1597.03	23264	4.25		1597.08	23268	4.15
1597.04	23265	4.22		1597.09	23269	4.1
1597.05	23266	4.19		1597.11	23270	4.01
1597.06	23267	4.16		1597.12	23271	3.99
1597.08	23268	4.54		1597.13	23272	3.54
1597.09	23269	4.41		1597.14	23273	3.4
1597.11	23270	4.6		1597.15	23274	3.36
1597.12	23271	4.36		1597.16	23275	3.79
1597.13	23272	4.41		1597.18	23276	4.06
1597.14	23273	4.52		1597.19	23277	3.73
1597.15	23274	4.21		1597.21	23278	3.62
1597.16	23275	4.19		1597.22	23279	3.31
1597.18	23276	4.84		1597.23	23280	3.16
1597.19	23277	4.71		1597.24	23281	3.47
1597.21	23278	4.51		1597.25	23282	3.02
1597.22	23279	4.11		1597.26	23283	2.74
1597.23	23280	4.17		1597.27	23284	3.47
1597.24	23281	4.18		1597.28	23285	3.41
1597.25	23282	4.12		1597.29	23286	3.7
1597.26	23283	3.98		1597.31	23287	3.48
1597.27	23284	4.02		1597.33	23288	3.69
1597.28	23285	4.09		1597.35	23289	4.05
1597.29	23286	4.48		1597.36	23290	4.3
1597.31	23287	4.32		1597.38	23291	3.84
1597.33	23288	4.13		1597.39	23292	4.35
1597.35	23289	4.65		1597.4	23293	3.76
1597.36	23290	4.53		1597.41	23294	3.93
1597.38	23291	4.44		1597.43	23295	3.71
1597.39	23292	4.7		1597.47	23298	4.12
1597.4	23293	4.54		1597.49	23299	3.79
1597.41	23294	4.76		1597.51	23300	3.36
1597.43	23295	4.23		1597.52	23301	4.18
1597.47	23298	5.55		1597.54	23302	4.06
1597.49	23299	4.84		1597.55	23303	3.25
1597.51	23300	4.27		1597.56	23304	3.71
1597.52	23301	4.47		1597.57	23305	3.53
1597.54	23302	4.32		1597.58	23306	3.22
1597.55	23303	4.64		1597.59	23307	2.71
1597.56	23304	4.74		1597.61	23308	3.29
1597.57	23305	4.37		1597.62	23309	4.55
1597.58	23306	4.33		1597.63	23310	4.23
1597.59	23307	4.31		1597.64	23311	3.78
1597.61	23308	4.35		1597.65	23312	3.59
1597.62	23309	4.72		1597.67	23313	3.85
1597.63	23310	4.76		1597.68	23314	4.15
1597.64	23311	4.53		1597.69	23315	3.43
1597.65	23312	4.24		1597.7	23316	3.9
1597.67	23313	4.89		1597.72	23317	4.38
1597.68	23314	5.01		1597.73	23318	3.82
1597.69	23315	4.96		1597.75	23319	3.49
1597.7	23316	5.06		1597.78	23321	3.63
1597.72	23317	4.58		1597.79	23322	3.4
1597.73	23318	4.32		1597.8	23323	3.52
1597.75	23319	4.43		1597.81	23324	3.35
1597.83	23325	4.93		1597.83	23325	3.64
1597.85	23326	5.06		1597.85	23326	4.32
1597.86	23327	5.54		1597.86	23327	4.79
1597.88	23328	5.19		1597.88	23328	4.46
1597.89	23329	4.99		1597.89	23329	4.44
1597.9	23330	4.71		1597.9	23330	4.06
1597.92	23331	5.11		1597.92	23331	4.71
1597.94	23332	5.23		1597.94	23332	4.84
1597.95	23333	5.42		1597.95	23333	4.91
1597.97	23334	5.32		1597.97	23334	4.85
1597.98	23335	4.96		1597.98	23335	4.75
1598	23336	5.01		1598	23336	4.22
1598.02	23337	5.04		1598.02	23337	3.78
1598.03	23338	5.1		1598.03	23338	4.63
1598.05	23339	5.18		1598.05	23339	4.54
1598.06	23340	4.71		1598.06	23340	3.82
1598.08	23341	4.85		1598.08	23341	3.99
1598.09	23342	5.2		1598.09	23342	3.99
1598.1	23343	5.1		1598.1	23343	4.16
1598.12	23344	5.18		1598.12	23344	4.53
1598.13	23345	5.4		1598.13	23345	4.98
1598.15	23346	5.26		1598.15	23346	4.39
1598.17	23347	5.49		1598.17	23347	4.9
1598.18	23348	4.8		1598.18	23348	4.02
1598.2	23349	4.8		1598.2	23349	3.76
1598.21	23350	4.83		1598.21	23350	3.71
1598.23	23351	5.24		1598.23	23351	4.27
1598.24	23352	6.32		1598.24	23352	4.96
1598.25	23353	5.91		1598.25	23353	5.02
1598.27	23354	5.42		1598.27	23354	4.88
1598.28	23355	5.35		1598.28	23355	4.49
1598.29	23356	5.24		1598.29	23356	4.56
1598.32	23359	5.34		1598.32	23359	4.58
1598.33	23360	5.09		1598.33	23360	4.06
1598.34	23361	5.2		1598.34	23361	3.82
1598.36	23362	5.86		1598.36	23362	4.74
1598.37	23363	5.58		1598.37	23363	4.79
1598.38	23364	5.58		1598.38	23364	4.85
1598.39	23365	5.6		1598.39	23365	5.19
1598.4	23366	5.22		1598.4	23366	4.56
1598.41	23367	5.78		1598.41	23367	5.06
1598.42	23368	5.92		1598.42	23368	4.97
1598.43	23369	5.96		1598.43	23369	5.15
1598.44	23370	5.7		1598.44	23370	4.78
1598.45	23371	5.43		1598.45	23371	4.01
1598.46	23372	5.27		1598.46	23372	3.63
1598.47	23373	5.6		1598.47	23373	3.69
1598.48	23374	5.37		1598.48	23374	3.56
1598.49	23375	5.33		1598.49	23375	3.7
1598.5	23376	5.88		1598.5	23376	4.37
1598.51	23377	5.91		1598.51	23377	4.53
1598.52	23378	5.77		1598.52	23378	4.83
1598.53	23379	5.79		1598.53	23379	4.77
1598.55	23380	5.92		1598.55	23380	4.95
1598.55	23381	6.28		1598.55	23381	5.46
1598.58	23382	6.06		1598.58	23382	5.33
1598.59	23383	5.62		1598.59	23383	4.42
1598.6	23384	5.68		1598.6	23384	4.79
1598.62	23385	5.67		1598.62	23385	4.88
1598.63	23386	6.19		1598.63	23386	5.3
1598.65	23387	5.9		1598.65	23387	5.22
1598.65	23388	5.64		1598.65	23388	4.8
1598.66	23389	5.46		1598.66	23389	4.51
1598.67	23390	5.54		1598.67	23390	4.3
1598.69	23391	5.43		1598.69	23391	4.02
1598.7	23392	5.54		1598.7	23392	4.03
1598.71	23393	5.71		1598.71	23393	4.33
1598.71	23394	6.15		1598.71	23394	4.73
1598.72	23395	6.21		1598.72	23395	5.03
1598.73	23396	5.98		1598.73	23396	5.06
1598.74	23397	6.18		1598.74	23397	5.32
1598.75	23398	5.92		1598.75	23398	5.43
1598.76	23399	5.7		1598.76	23399	5
1598.77	23400	6.06		1598.77	23400	4.87
1598.78	23401	6.15		1598.78	23401	5.04
1598.79	23402	6.13		1598.79	23402	5.01
1598.8	23403	6.55		1598.8	23403	5.08
1598.82	23404	6.18		1598.82	23404	5.05
1598.82	23405	6.11		1598.82	23405	5.09
1598.83	23406	5.92		1598.83	23406	4.85
1598.85	23407	5.99		1598.85	23407	4.85
1598.88	23411	6.53		1598.87	23410	5.03
1598.89	23412	6.4		1598.88	23411	5.09
1598.9	23413	6.19		1598.89	23412	4.36
1598.91	23414	6.1		1598.9	23413	3.95
1598.92	23415	6		1598.91	23414	4.34
1598.93	23416	5.71		1598.92	23415	4.41
1598.95	23417	6.45		1598.93	23416	3.99
1598.96	23418	6.71		1598.95	23417	4.44
1598.97	23419	6.31		1598.96	23418	4.9
1598.98	23420	6.29		1598.97	23419	4.7
1598.98	23421	6.71		1598.98	23420	4.78
1598.99	23422	6.71		1598.98	23421	4.86
1599	23423	6.13		1598.99	23422	4.75
1599.02	23424	6.34		1599	23423	4.56
1599.02	23425	6.75		1599.02	23424	4.85
1599.03	23426	6.24		1599.02	23425	5.16
1599.04	23427	5.96		1599.03	23426	4.75
1599.05	23428	5.98		1599.04	23427	4.65
1599.06	23429	6.41		1599.05	23428	4.7
1599.08	23430	6.56		1599.06	23429	5
1599.08	23431	6.42		1599.08	23430	5.16
1599.09	23432	6.01		1599.08	23431	5.09
1599.11	23433	5.87		1599.09	23432	4.65
1599.11	23434	5.97		1599.11	23433	4.68
1599.13	23435	6.44		1599.11	23434	5.24
1599.14	23436	6		1599.13	23435	5.12
1599.15	23437	5.52		1599.14	23436	4.07
1599.16	23438	6.78		1599.15	23437	3.65
1599.17	23439	6.67		1599.16	23438	4.93
1599.19	23440	6.23		1599.17	23439	4.92
1599.2	23441	6.33		1599.19	23440	4.63
1599.21	23442	6.39		1599.2	23441	4.94
1599.21	23443	6.3		1599.21	23442	4.87
1599.22	23444	6.32		1599.21	23443	4.34
1599.23	23445	6.2		1599.22	23444	4.12
1599.24	23446	5.84		1599.23	23445	4.2
1599.26	23447	5.82		1599.24	23446	4.25
1599.26	23448	6.33		1599.26	23447	4.27
1599.27	23449	6.23		1599.26	23448	4.55
1599.28	23450	5.99		1599.27	23449	4.48
1599.29	23451	6.08		1599.28	23450	4.42
1599.3	23452	6.14		1599.29	23451	4.47
1599.31	23453	6.32		1599.3	23452	4.6
1599.32	23454	6.66		1599.31	23453	4.61
1599.33	23455	6.35		1599.32	23454	4.75
1599.34	23456	6.17		1599.33	23455	4.61
1599.35	23457	6.01		1599.34	23456	4.53
1599.36	23458	6.24		1599.35	23457	4.79
1599.38	23459	6.13		1599.36	23458	5.11
1599.38	23460	6.17		1599.38	23459	4.57
1599.39	23461	6.36		1599.38	23460	4.48
1599.4	23462	6.34		1599.39	23461	4.5
1599.41	23463	6.28		1599.4	23462	4.71
1599.42	23464	6.62		1599.41	23463	4.51
1599.43	23465	6.19		1599.42	23464	4.66
1599.44	23466	6.37		1599.43	23465	4.4
1599.44	23467	6.37		1599.44	23466	4.45
1599.45	23468	6.32		1599.44	23467	4.56
1599.46	23469	6.27		1599.45	23468	4.75
1599.47	23470	6.08		1599.46	23469	4.76
1599.48	23471	6.08		1599.47	23470	4.47
1599.49	23472	6.17		1599.48	23471	4.34
1599.5	23473	6.19		1599.49	23472	4.2
1599.51	23474	6.14		1599.5	23473	4.19
1599.52	23475	6.15		1599.51	23474	4.54
1599.53	23476	5.93		1599.52	23475	4.9
1599.53	23477	5.89		1599.53	23476	4.58
1599.54	23478	6.67		1599.53	23477	4.22
1599.55	23479	7.02		1599.54	23478	4.96
1599.56	23480	6.33		1599.55	23479	5.43
1599.58	23481	6.33		1599.56	23480	4.93
1599.58	23482	6.17		1599.58	23481	4.85
1599.59	23483	5.95		1599.58	23482	4.81
1599.6	23484	6.48		1599.59	23483	4.27
1599.61	23485	7.01		1599.6	23484	4.63
1599.63	23486	6.55		1599.61	23485	5.04
1599.63	23487	6.5		1599.63	23486	4.9
1599.64	23488	6.34		1599.63	23487	5.33
1599.65	23489	5.87		1599.64	23488	5.08
1599.66	23490	5.77		1599.65	23489	4.59
1599.67	23491	5.54		1599.66	23490	4.32
1599.68	23492	5.86		1599.67	23491	3.91
1599.69	23493	5.97		1599.68	23492	4.01
1599.69	23494	6.02		1599.69	23493	4.41
1599.71	23495	6.32		1599.69	23494	4.58
1599.72	23496	5.99		1599.71	23495	4.58
1599.73	23497	6.07		1599.72	23496	4.26
1599.74	23498	6.21		1599.73	23497	4.22
1599.75	23499	6.07		1599.74	23498	4.59
1599.76	23500	5.97		1599.75	23499	4.54
1599.76	23501	5.91		1599.76	23500	4.5
1599.77	23502	6.33		1599.76	23501	4.6
1599.78	23503	7.16		1599.77	23502	5.22
1599.79	23504	7.11		1599.78	23503	5.46
1599.8	23505	6.62		1599.79	23504	5.14
1599.81	23506	6.24		1599.8	23505	4.58
1599.82	23507	6.09		1599.81	23506	4.24
1599.83	23508	6.03		1599.82	23507	3.88
1599.85	23509	6.38		1599.83	23508	4.4
1599.86	23510	6.7		1599.85	23509	5.17
1599.87	23511	6.77		1599.86	23510	5.07
1599.88	23512	6.68		1599.87	23511	4.87
1599.89	23513	6.66		1599.88	23512	4.57
1599.9	23514	6.48		1599.89	23513	4.43
1599.91	23515	6.4		1599.9	23514	4.33
1599.91	23516	6.26		1599.91	23515	4.36
1599.92	23517	6.31		1599.91	23516	4.59
1599.93	23518	6.13		1599.92	23517	4.6
1599.97	23522	6.77		1599.93	23518	4.25
1599.99	23523	6.51		1599.94	23519	4.3
1599.99	23524	6.39		1599.96	23521	4.62
1600	23525	6.54		1599.97	23522	4.71
1600.01	23526	6.65		1599.99	23523	4.2
1600.02	23527	6.58		1599.99	23524	3.87
1600.02	23528	6.59		1600	23525	4.36
1600.03	23529	6.45		1600.01	23526	4.83
1600.04	23530	6.3		1600.02	23527	5.19
1600.05	23531	6.3		1600.02	23528	5.24
1600.06	23532	6.37		1600.03	23529	4.82
1600.07	23533	6.99		1600.04	23530	4.2
1600.08	23534	6.72		1600.05	23531	4.22
1600.08	23535	6.26		1600.06	23532	4.25
1600.09	23536	6.17		1600.07	23533	4.46
1600.1	23537	6.47		1600.08	23534	4.34
1600.11	23538	6.52		1600.08	23535	4.1
1600.12	23539	6.44		1600.09	23536	4.49
1600.13	23540	6.82		1600.1	23537	5.2
1600.14	23541	6.69		1600.11	23538	5.48
1600.15	23542	6.52		1600.12	23539	5.11
1600.16	23543	6.42		1600.13	23540	4.83
1600.17	23544	6.34		1600.14	23541	4.6
1600.17	23545	6.39		1600.15	23542	4.58
1600.18	23546	6.51		1600.16	23543	4.56
1600.19	23547	6.51		1600.17	23544	4.8
1600.2	23548	6.13		1600.17	23545	4.76
1600.2	23549	6.14		1600.18	23546	4.72
1600.21	23550	6.4		1600.19	23547	4.76
1600.22	23551	6.49		1600.2	23548	4.26
1600.22	23552	6.56		1600.2	23549	4.36
1600.23	23553	6.73		1600.21	23550	4.77
1600.24	23554	6.52		1600.22	23551	4.79
1600.24	23555	6.4		1600.22	23552	4.91
1600.25	23556	6.69		1600.23	23553	4.94
1600.25	23557	6.75		1600.24	23554	4.75
1600.27	23558	6.36		1600.24	23555	4.67
1600.27	23559	6.27		1600.25	23556	4.76
1600.28	23560	6.66		1600.25	23557	4.76
1600.29	23561	6.7		1600.27	23558	4.39
1600.3	23562	7.01		1600.27	23559	4.29
1600.31	23563	6.97		1600.28	23560	4.97
1600.32	23564	6.85		1600.29	23561	5.19
1600.32	23565	7.11		1600.3	23562	5.2
1600.33	23566	7.06		1600.31	23563	5.01
1600.34	23567	6.81		1600.32	23564	4.85
1600.35	23568	6.67		1600.32	23565	5.17
1600.36	23569	6.5		1600.33	23566	5.2
1600.37	23570	6.46		1600.34	23567	4.9
1600.37	23571	6.3		1600.76	23612	4.68
1600.38	23572	6.54		1600.76	23613	4.82
1600.39	23573	6.35		1600.77	23614	4.94
1600.4	23574	6.51		1600.78	23615	4.83
1600.41	23575	6.84		1600.79	23616	4.48
1600.41	23576	6.4		1600.8	23617	4.47
1600.43	23577	6.34		1600.81	23618	4.69
1600.43	23578	6.35		1600.81	23619	4.52
1600.44	23579	6.27		1600.82	23620	4.31
1600.44	23580	6.21		1600.83	23621	4.5
1600.46	23581	6.26		1600.84	23622	4.51
1600.46	23582	6.44		1600.85	23623	4.4
1600.47	23583	6.29		1600.86	23624	4.77
1600.48	23584	6.69		1600.87	23625	4.74
1600.49	23585	6.37		1600.88	23626	4.76
1600.49	23586	5.99		1600.88	23627	4.85
1600.51	23587	6.61		1600.89	23628	4.78
1600.52	23588	6.44		1600.9	23629	4.68
1600.53	23589	6.55		1600.91	23630	4.82
1600.54	23590	6.48		1600.91	23631	4.7
1600.54	23591	6.49		1600.92	23632	4.3
1600.55	23592	6.65		1600.93	23633	4.29
1600.56	23593	6.14		1600.94	23634	4.54
1600.58	23594	5.86		1600.95	23636	4.85
1600.59	23595	6.25		1600.96	23637	4.84
1600.6	23596	6.33		1600.97	23638	4.75
1600.61	23597	6.28		1600.98	23639	4.51
1600.61	23598	5.89		1600.99	23640	4.5
1600.63	23599	6.26		1601	23641	4.09
1600.64	23600	6.84		1601.01	23642	3.7
1600.64	23601	6.94		1601.01	23643	3.83
1600.66	23602	6.78		1601.02	23644	4.55
1600.67	23603	6.47		1601.03	23645	5.01
1600.67	23604	6.4		1601.04	23646	4.99
1600.68	23605	5.94		1601.07	23650	4.95
1600.69	23606	6.34		1601.07	23651	4.74
1600.7	23607	6.56		1601.08	23652	4.6
1600.71	23608	6.89		1601.09	23653	4.44
1600.72	23609	6.92		1601.1	23654	4.47
1600.73	23610	6.65		1601.1	23655	4.18
1600.74	23611	6.21		1601.11	23656	4.46
1600.76	23612	6.27		1601.12	23657	4.76
1600.76	23613	6.63		1601.13	23658	4.52
1600.77	23614	6.89		1601.14	23659	4.69
1600.78	23615	6.96		1601.15	23660	5.19
1600.79	23616	6.7		1601.16	23661	5.03
1600.8	23617	6.74		1601.17	23662	4.8
1600.81	23618	7.15		1601.18	23663	4.49
1600.81	23619	6.97		1601.18	23664	4.4
1600.82	23620	6.49		1601.19	23665	4.54
1600.83	23621	6.52		1601.2	23666	4.2
1600.84	23622	6.3		1601.2	23667	3.84
1600.85	23623	6.01		1601.22	23668	4.15
1600.86	23624	6.34		1601.23	23669	4.92
1600.87	23625	6.77		1601.24	23670	5.2
1600.88	23626	6.8		1601.24	23671	5.54
1600.88	23627	6.49		1601.25	23672	5.35
1600.89	23628	6.35		1601.26	23673	5.2
1600.9	23629	6.55		1636.78	27540	4.36
1600.91	23630	6.82		1636.79	27541	4.15
1600.91	23631	6.44		1636.81	27542	4.54
1600.92	23632	6.02		1636.82	27543	3.88
1600.93	23633	6.03		1636.84	27544	4.08
1600.96	23637	6.54		1636.85	27545	4.1
1600.97	23638	6.59		1636.86	27546	4.15
1600.98	23639	6.42		1636.88	27547	4.04
1600.99	23640	6.61		1636.89	27548	3.93
1601	23641	6.27		1636.91	27549	4.06
1601.01	23642	5.88		1636.92	27550	4.54
1601.01	23643	5.9		1636.94	27551	4.57
1601.02	23644	6.47		1636.95	27552	3.54
1601.03	23645	6.69		1636.98	27553	3.66
1601.04	23646	6.59		1637	27554	4.05
1601.07	23650	6.59		1637.02	27555	4.25
1601.07	23651	6.6		1637.04	27556	4
1601.08	23652	6.63		1637.05	27557	3.96
1601.09	23653	6.52		1637.07	27558	3.83
1601.1	23654	6.32		1637.08	27559	4.45
1601.1	23655	6.2		1637.09	27560	3.95
1601.11	23656	6.44		1637.11	27561	3.26
1601.12	23657	6.38		1637.12	27562	3.17
1601.13	23658	6.31		1637.14	27563	3.8
1601.14	23659	6.51		1637.15	27564	3.53
1601.15	23660	6.64		1637.16	27565	4.63
1601.16	23661	6.72		1637.17	27566	4.43
1601.17	23662	6.5		1637.19	27567	3.79
1601.18	23663	6.1		1637.2	27568	3.6
1601.18	23664	6.27		1637.22	27569	3.41
1601.19	23665	6.67		1637.23	27570	3.99
1601.2	23666	6.29		1637.24	27571	4.11
1601.2	23667	6.03		1637.26	27572	3.11
1601.22	23668	6.12		1637.27	27573	4.58
1601.23	23669	6.56		1637.28	27574	4.23
1601.24	23670	6.22		1637.3	27575	4.27
1601.24	23671	6.52		1637.32	27576	4.41
1601.25	23672	6.5		1637.33	27577	4.08
1601.26	23673	6.64		1637.35	27578	3.98
1636.78	27540	5.39		1637.37	27579	3.96
1636.79	27541	5.61		1637.38	27580	4.24
1636.81	27542	5.77		1637.4	27581	4.1
1636.82	27543	5.36		1637.42	27582	3.91
1636.84	27544	5.55		1637.44	27583	3.05
1636.85	27545	5.11		1637.45	27584	3.14
1636.86	27546	5.06		1637.47	27585	3.65
1636.88	27547	4.94		1637.48	27586	3.7
1636.89	27548	4.95		1637.5	27587	3.54
1636.91	27549	5.01		1637.53	27588	4.2
1636.92	27550	5.11		1637.54	27589	3.86
1636.94	27551	5.29		1637.56	27590	3.39
1636.95	27552	4.65		1637.57	27591	3.92
1636.98	27553	4.79		1637.58	27592	3.49
1637	27554	5.14		1637.61	27593	3.48
1637.02	27555	5.19		1637.62	27594	3.34
1637.04	27556	4.77		1637.64	27595	3.5
1637.05	27557	4.63		1637.67	27596	3.36
1637.07	27558	4.61		1637.69	27597	2.7
1637.08	27559	4.56		1637.7	27598	2.9
1637.09	27560	4.33		1637.72	27599	3.07
1637.11	27561	4.51		1637.73	27600	3.27
1637.12	27562	4.48		1637.74	27601	3.21
1637.14	27563	4.75		1637.76	27602	3.88
1637.15	27564	4.87		1637.78	27603	3.57
1637.16	27565	5.23		1637.79	27604	3.23
1637.17	27566	4.92		1637.81	27605	3.09
1637.19	27567	4.9		1637.82	27606	3.72
1637.2	27568	4.43		1637.84	27607	4.02
1637.22	27569	4.58		1637.86	27608	4.49
1637.23	27570	5.1		1637.87	27609	3.95
1637.24	27571	4.83		1637.9	27610	3.1
1637.26	27572	4.5		1637.92	27611	3.56
1637.27	27573	5.41		1637.93	27612	3.92
1637.28	27574	4.93		1637.95	27613	3.49
1637.3	27575	4.83		1637.97	27614	3.38
1637.32	27576	5.05		1637.99	27615	3.44
1637.33	27577	4.93		1638	27616	3.74
1637.35	27578	4.83		1638.02	27617	3.75
1637.38	27580	4.47		1638.04	27618	3.57
1637.4	27581	4.23		1638.06	27619	3.96
1637.42	27582	3.97		1638.07	27620	3.35
1637.44	27583	3.76		1638.09	27621	3.48
1637.45	27584	3.84		1638.1	27622	3.75
1637.47	27585	4.54		1638.12	27623	3.77
1637.48	27586	4.32		1638.14	27624	3.66
1637.5	27587	4.05		1638.16	27625	3.73
1637.53	27588	4.17		1638.18	27626	3.32
1637.54	27589	3.94		1638.19	27627	2.95
1637.56	27590	4.01		1638.22	27628	2.91
1637.57	27591	4.54		1638.23	27629	2.65
1637.58	27592	5.1		1638.25	27630	3.56
1637.61	27593	4.53		1638.26	27631	3.62
1637.62	27594	3.98		1638.28	27632	4.03
1637.64	27595	4.12		1638.3	27633	3.89
1637.67	27596	3.96		1638.32	27634	3.88
1637.69	27597	3.94		1638.33	27635	3.63
1637.7	27598	3.92		1638.34	27636	3.34
1637.72	27599	4.17		1638.36	27637	3.56
1637.73	27600	4.1		1638.39	27638	3.37
1637.74	27601	4.3		1638.41	27639	3.63
1637.76	27602	4.51		1638.43	27640	3.18
1637.78	27603	4.38		1638.45	27641	3.34
1637.79	27604	4.19		1638.47	27642	3.19
1637.81	27605	4.15		1638.49	27643	3.28
1637.82	27606	4.14		1638.51	27644	4.23
1637.84	27607	4.09		1638.53	27645	4.01
1637.86	27608	4.25		1638.55	27646	3.64
1637.87	27609	4.16		1638.57	27647	3.57
1637.9	27610	3.97		1638.59	27648	4.34
1637.92	27611	4.14		1638.61	27649	3.56
1637.93	27612	4.45		1638.63	27650	4.31
1637.95	27613	4.33		1638.65	27651	3.41
1637.97	27614	4.36		1638.66	27652	3.58
1637.99	27615	4.08		1638.68	27653	3.79
1638	27616	4.27		1638.69	27654	3.79
1638.02	27617	4.52		1638.7	27655	3.86
1638.04	27618	4.36		1638.72	27656	3.91
1638.06	27619	4.31		1638.74	27657	3.53
1638.07	27620	4.42		1638.75	27658	3.65
1638.09	27621	4.36		1638.78	27659	3.25
1638.1	27622	4.36		1638.8	27660	3.24
1638.12	27623	4.37		1638.82	27661	3.65
1638.14	27624	4.44		1638.83	27662	3.85
1638.16	27625	4.19		1638.85	27663	3.67
1638.18	27626	3.9		1638.86	27664	3.68
1638.19	27627	3.79		1638.88	27665	3.67
1638.22	27628	3.79		1638.89	27666	3.95
1638.23	27629	4.06		1638.93	27668	3.91
1638.25	27630	4.21		1638.95	27669	3.69
1638.26	27631	4.2		1638.97	27670	4.2
1638.28	27632	4.12		1638.98	27671	3.82
1638.3	27633	3.94		1638.99	27672	3.39
1638.32	27634	4.01		1639.01	27673	3.15
1638.33	27635	3.94		1639.02	27674	3.74
1638.34	27636	3.98		1639.04	27675	4.47
1638.36	27637	4.11		1639.06	27676	4.2
1638.39	27638	4.49		1639.08	27677	4.12
1638.41	27639	4.06		1639.09	27678	4.05
1638.43	27640	4.07		1639.1	27679	3.47
1638.45	27641	3.85		1639.12	27680	3.47
1638.47	27642	4.08		1639.14	27681	3.23
1638.49	27643	4.04		1639.15	27682	2.6
1638.51	27644	4.61		1639.16	27683	3.22
1638.53	27645	4.37		1639.19	27684	3.74
1638.55	27646	4.14		1639.2	27685	3.68
1638.57	27647	4.17		1639.22	27686	3.62
1638.59	27648	4.41		1639.24	27687	3.66
1638.61	27649	4.19		1639.26	27688	4.13
1638.63	27650	4.87		1639.28	27689	3.67
1638.65	27651	4.17		1639.3	27690	3.85
1638.66	27652	4.28		1639.32	27691	3.46
1638.68	27653	4.33		1639.34	27692	3.68
1638.69	27654	4.17		1639.36	27693	3.88
1638.7	27655	4.31		1639.38	27694	3.84
1638.72	27656	4.12		1639.39	27695	4.1
1638.74	27657	4.13		1639.4	27696	3.53
1638.75	27658	4.27		1639.41	27697	3.4
1638.78	27659	4.5		1639.42	27698	2.89
1638.8	27660	4.12		1639.44	27699	3.41
1638.82	27661	4.12		1639.46	27700	3.97
1638.83	27662	4.06		1639.48	27701	3.63
1638.85	27663	4.17		1639.5	27702	3.07
1638.86	27664	4.28		1639.52	27703	3.36
1638.88	27665	4.09		1639.54	27704	3.67
1638.89	27666	4.14		1639.56	27705	3.26
1638.93	27668	4.27		1639.57	27706	3.85
1638.95	27669	4.24		1639.59	27707	3.75
1638.97	27670	4.57		1639.6	27708	3.56
1638.98	27671	4.34		1639.64	27709	3.77
1638.99	27672	4.17		1639.65	27710	3.9
1639.01	27673	4.22		1639.67	27711	4.18
1639.02	27674	4.36		1639.68	27712	4.16
1639.04	27675	4.43		1639.7	27713	4.15
1639.06	27676	4.31		1639.71	27714	3.6
1639.08	27677	5.51		1639.73	27715	3.39
1639.09	27678	4.86		1639.74	27716	3.56
1639.1	27679	4.34		1639.76	27717	3.64
1639.12	27680	4.27		1639.79	27718	3.65
1639.14	27681	4.26		1639.8	27719	3.11
1639.15	27682	4.09		1639.83	27720	2.66
1639.16	27683	4.29		1639.85	27721	3.17
1639.19	27684	4.33		1639.86	27722	3.78
1639.2	27685	4.27		1639.87	27723	3.67
1639.22	27686	4.19		1639.9	27724	3.15
1639.24	27687	4.34		1639.93	27725	3.33
1639.26	27688	4.41		1639.95	27726	3.93
1639.28	27689	4.18		1639.97	27727	3.85
1639.3	27690	4.74		1639.98	27728	3.54
1639.32	27691	4.01		1639.99	27729	3.2
1639.34	27692	3.98		1640.02	27730	3.85
1639.36	27693	4.18		1640.03	27731	3.07
1639.38	27694	4.52		1640.05	27732	3.37
1639.39	27695	4.56		1640.08	27733	3.39
1639.4	27696	4.25		1640.1	27734	3.4
1639.41	27697	4.3		1640.13	27735	3.81
1639.42	27698	4.06		1640.15	27736	3.27
1639.44	27699	4.13		1640.17	27737	3.72
1639.46	27700	4.4		1640.19	27738	3.79
1639.48	27701	4.29		1640.21	27739	3.14
1639.5	27702	4.01		1640.24	27740	3.45
1639.52	27703	4.29		1640.27	27741	3.48
1639.54	27704	4.01		1640.29	27742	3.44
1639.56	27705	4.01		1640.31	27743	3.79
1639.57	27706	4.26		1640.34	27744	3.91
1639.59	27707	4.08		1640.36	27745	3.27
1639.6	27708	3.94		1640.37	27746	3.75
1639.64	27709	3.81		1640.39	27747	3.88
1639.65	27710	4.62		1640.4	27748	3.74
1639.67	27711	4.29		1640.43	27749	4.19
1639.68	27712	4.36		1640.46	27750	2.97
1639.7	27713	4.1		1640.48	27751	2.9
1639.71	27714	3.84		1640.5	27752	2.89
1639.73	27715	4.12		1640.53	27753	3.68
1639.74	27716	4.14		1640.55	27754	3.62
1639.76	27717	4.1		1640.58	27755	3.56
1639.79	27718	3.95		1640.6	27756	3.39
1639.8	27719	3.9		1640.63	27757	3.71
1639.83	27720	3.81		1640.64	27758	3.28
1639.85	27721	3.9		1640.67	27760	3.24
1639.86	27722	4.01		1640.69	27761	3.31
1639.87	27723	4.09		1640.72	27762	3.61
1639.9	27724	3.85		1640.74	27763	4.27
1639.93	27725	3.66		1640.76	27764	4.33
1639.95	27726	3.81		1640.79	27765	3.97
1639.97	27727	3.62		1640.81	27766	3.45
1639.98	27728	3.44		1640.83	27767	4.16
1639.99	27729	3.9		1640.85	27768	4.3
1640.02	27730	4.45		1640.87	27769	4.02
1640.03	27731	4.37		1640.88	27770	4.18
1640.05	27732	4.62		1640.9	27771	3.61
1640.08	27733	4.05		1640.93	27772	4.12
1640.1	27734	4.15		1640.94	27773	3.57
1640.13	27735	3.71		1640.97	27774	4.15
1640.15	27736	3.93		1640.99	27775	4.37
1640.17	27737	3.92		1641.01	27776	4.22
1640.19	27738	4.16		1641.03	27777	4.66
1640.21	27739	3.99		1641.05	27778	3.62
1640.24	27740	4.26		1641.06	27779	4.29
1640.27	27741	4.44		1641.08	27780	4.37
1640.29	27742	4.17		1641.11	27781	4.05
1640.31	27743	4.33		1641.13	27782	4.34
1640.34	27744	4.36		1641.15	27783	3.98
1640.36	27745	4.35		1641.16	27784	3.73
1640.37	27746	4.61		1641.23	27789	4.84
1640.39	27747	4.29		1641.25	27790	4.68
1640.4	27748	4.25		1641.26	27791	4.79
1640.43	27749	4.23		1641.27	27792	4.71
1640.46	27750	4.1		1641.28	27793	4.93
1640.48	27751	4.17		1641.3	27794	5
1640.5	27752	4.14		1641.31	27795	4.83
1640.53	27753	4.12		1641.32	27796	5.21
1640.55	27754	4.09		1641.33	27797	5.06
1640.58	27755	4.4		1641.35	27798	4.44
1640.6	27756	4.27		1641.36	27799	4.64
1640.63	27757	4.29		1641.37	27800	4.87
1640.64	27758	4.21		1641.37	27801	5
1640.69	27761	4.2		1641.38	27802	5.08
1640.72	27762	4.29		1641.39	27803	4.87
1640.74	27763	4.36		1641.4	27804	4.42
1640.76	27764	4.37		1641.41	27805	4.53
1640.79	27765	4.3		1641.42	27806	4.64
1640.81	27766	4.24		1641.42	27807	4.54
1640.83	27767	4.22		1641.43	27808	4.19
1640.85	27768	4.41		1641.44	27809	4.54
1640.87	27769	4.28		1641.45	27810	4.29
1640.88	27770	4.74		1641.47	27811	4.19
1640.9	27771	4.48		1641.48	27812	4.06
1640.93	27772	4.57		1641.49	27813	3.93
1640.94	27773	4.41		1641.49	27814	3.79
1640.97	27774	4.74		1641.5	27815	3.69
1640.99	27775	5.03		1641.52	27816	3.73
1641.01	27776	5.32		1641.53	27817	3.87
1641.03	27777	5.45		1641.54	27818	3.42
1641.05	27778	4.96		1641.54	27819	3.15
1641.06	27779	5.15		1641.55	27820	4.06
1641.08	27780	5.27		1641.56	27821	4.47
1641.11	27781	5.26		1641.56	27822	4.35
1641.13	27782	5.38		1641.57	27823	4.23
1641.15	27783	5.2		1641.59	27824	3.43
1641.16	27784	5.23		1641.6	27825	3.25
1641.23	27789	6.23		1641.61	27826	4.41
1641.25	27790	5.93		1641.61	27827	4.77
1641.26	27791	5.84		1641.62	27828	4.6
1641.27	27792	6.01		1641.63	27829	4.39
1641.28	27793	6.21		1641.64	27830	4.08
1641.3	27794	6.15		1641.65	27831	4.17
1641.31	27795	6.08		1641.66	27832	4.55
1641.32	27796	6.11		1641.67	27833	4.57
1641.33	27797	5.85		1641.68	27834	4.43
1641.35	27798	5.84		1641.68	27835	4.54
1641.36	27799	5.73		1641.69	27836	4.64
1641.37	27800	5.51		1641.7	27837	4.3
1641.37	27801	5.63		1641.7	27838	4.14
1641.38	27802	5.83		1641.71	27839	3.86
1641.39	27803	5.65		1641.73	27840	4.39
1641.4	27804	5.29		1641.74	27841	5.02
1641.41	27805	5.51		1641.78	27846	3.76
1641.42	27806	5.75		1641.8	27847	3.9
1641.42	27807	5.73		1641.81	27848	3.77
1641.43	27808	5.53		1641.81	27849	3.83
1641.44	27809	5.86		1641.82	27850	4.15
1641.45	27810	5.43		1641.83	27851	4.49
1641.47	27811	5.35		1641.84	27852	5.04
1641.48	27812	5.58		1641.85	27853	5.26
1641.49	27813	5.52		1641.86	27854	5.26
1641.49	27814	5.23		1641.88	27855	5.3
1641.5	27815	5.42		1641.89	27856	5.41
1641.52	27816	5.36		1641.9	27857	4.78
1641.53	27817	5.38		1641.92	27858	4.47
1641.54	27818	5.01		1641.92	27859	3.69
1641.54	27819	4.83		1641.93	27860	3.33
1641.55	27820	5.29		1641.94	27861	3.13
1641.56	27821	5.7		1641.95	27862	3.09
1641.56	27822	5.71		1641.95	27863	3.3
1641.57	27823	5.46		1641.97	27864	4.18
1641.59	27824	5.08		1641.98	27865	4.82
1641.6	27825	4.96		1641.98	27866	4.64
1641.61	27826	5.76		1641.99	27867	3.98
1641.61	27827	5.69		1642.01	27868	3.8
1641.62	27828	5.84		1642.02	27869	3.69
1641.63	27829	6.21		1642.02	27870	3.79
1641.64	27830	5.79		1642.04	27871	4.14
1641.65	27831	5.64		1642.05	27872	4.43
1641.66	27832	5.61		1642.06	27873	3.81
1641.67	27833	5.75		1642.07	27874	3.34
1641.68	27834	5.71		1642.08	27875	3.31
1641.68	27835	5.69		1642.09	27876	3.49
1641.69	27836	5.74		1642.09	27877	3.47
1641.7	27837	5.44		1642.1	27878	3.57
1641.7	27838	5.44		1642.11	27879	4.09
1641.71	27839	5.53		1642.12	27880	4.31
1641.73	27840	5.71		1642.13	27881	4.62
1641.74	27841	6.12		1642.14	27882	4.79
1641.74	27842	6.6		1642.15	27883	4.34
1641.77	27845	6.19		1642.16	27884	4.38
1641.78	27846	5.83		1642.17	27885	4.74
1641.8	27847	5.4		1642.18	27886	4.47
1641.81	27848	5.28		1642.19	27887	4.29
1641.81	27849	5.39		1642.2	27888	4.31
1641.82	27850	5.65		1642.22	27889	4.97
1641.83	27851	6.19		1642.22	27890	5.24
1641.84	27852	6.45		1642.24	27891	4.97
1641.85	27853	6.45		1642.25	27892	4.56
1641.86	27854	6.39		1642.26	27893	4.4
1641.88	27855	6.15		1642.27	27894	4.23
1641.89	27856	6.26		1642.27	27895	3.99
1641.9	27857	6.09		1642.28	27896	4.2
1641.92	27858	5.86		1642.29	27897	4.23
1641.92	27859	5.25		1642.3	27898	3.94
1641.93	27860	5.42		1642.3	27899	4.55
1641.94	27861	5.26		1642.31	27900	4.71
1641.95	27862	5.21		1642.33	27901	4.59
1641.95	27863	5.26		1642.34	27902	4.42
1641.97	27864	5.45		1642.35	27903	4.07
1641.98	27865	5.91		1642.35	27904	4.11
1641.98	27866	5.87		1642.36	27905	4.49
1641.99	27867	5.47		1642.37	27906	4.77
1642.01	27868	5.36		1642.38	27907	4.6
1642.02	27869	5.2		1642.4	27908	4.52
1642.02	27870	5.23		1642.61	27929	4.05
1642.04	27871	5.65		1642.62	27930	3.91
1642.05	27872	5.78		1642.63	27931	3.92
1642.06	27873	5.4		1642.63	27932	4.1
1642.07	27874	5.49		1642.64	27933	4.06
1642.08	27875	5.45		1642.65	27934	4.22
1642.09	27876	5.49		1642.66	27935	4.35
1642.09	27877	5.32		1642.66	27936	4.5
1642.1	27878	5.32		1642.68	27937	4.3
1642.11	27879	5.58		1642.69	27938	4.04
1642.12	27880	5.55		1642.69	27939	4.48
1642.13	27881	5.94		1642.7	27940	4.56
1642.14	27882	6.06		1642.71	27941	4.2
1642.15	27883	5.67		1642.72	27942	4.22
1642.16	27884	5.82		1642.72	27943	3.9
1642.17	27885	5.92		1642.73	27944	3.99
1642.18	27886	5.8		1642.74	27945	4.3
1642.19	27887	5.88		1642.75	27946	4.23
1642.2	27888	5.85		1642.75	27947	4.05
1642.22	27889	6.3		1642.76	27948	4.6
1642.22	27890	6.18		1642.77	27949	4.59
1642.24	27891	6.05		1642.78	27950	4.94
1642.25	27892	6		1642.79	27951	4.75
1642.26	27893	5.84		1642.81	27952	5.11
1642.27	27894	5.54		1642.81	27953	5.17
1642.27	27895	5.41		1642.82	27954	4.88
1642.28	27896	5.67		1642.83	27955	4.54
1642.29	27897	5.65		1642.84	27956	4.6
1642.3	27898	5.48		1642.87	27959	3.83
1642.3	27899	5.85		1642.88	27960	4.08
1642.31	27900	5.83		1642.89	27961	4.58
1642.33	27901	5.87		1642.91	27962	4.99
1642.34	27902	5.7		1642.92	27963	4.79
1642.35	27903	5.59		1642.93	27964	5.04
1642.35	27904	5.56		1642.95	27965	4.83
1642.36	27905	5.86		1642.95	27966	4.95
1642.37	27906	6.01		1642.96	27967	4.97
1642.4	27908	5.97		1642.98	27968	4.79
1642.41	27909	6.18		1642.99	27969	4.71
1642.42	27910	6.01		1643	27970	4.22
1642.43	27911	5.95		1643.02	27971	4.44
1642.44	27912	5.69		1643.02	27972	4.52
1642.45	27913	5.83		1643.03	27973	4.55
1642.46	27914	5.78		1643.04	27974	4.37
1642.46	27915	5.91		1643.05	27975	4.32
1642.47	27916	6.07		1643.06	27976	4.14
1642.48	27917	5.95		1643.07	27977	4.14
1642.49	27918	5.93		1643.08	27978	4.65
1642.5	27919	5.94		1643.1	27979	4.41
1642.5	27920	5.99		1643.11	27980	4.06
1642.51	27921	5.91		1643.11	27981	4.19
1642.53	27922	6.04		1643.12	27982	4.02
1642.53	27923	6.37		1643.13	27983	4.07
1642.54	27924	6.06		1643.14	27984	4.13
1642.55	27925	5.57		1643.15	27985	3.7
1642.56	27926	5.75		1643.16	27986	3.78
1642.57	27927	5.91		1643.17	27987	4.26
1642.59	27928	5.69		1643.18	27988	4.23
1642.61	27929	5.71		1643.19	27989	3.95
1642.62	27930	5.99		1643.2	27990	3.21
1642.63	27931	5.85		1643.21	27991	4.24
1642.63	27932	5.9		1643.22	27992	4.85
1642.64	27933	5.84		1643.23	27993	4.72
1642.65	27934	5.88		1643.24	27994	4.95
1642.66	27935	5.83		1643.25	27995	4.81
1642.66	27936	6.13		1643.26	27996	4.48
1642.68	27937	6.39		1643.27	27997	3.71
1642.69	27938	6.32		1643.28	27998	3.94
1642.69	27939	6.47		1643.28	27999	4.76
1642.7	27940	6.26		1643.29	28000	4.98
1642.71	27941	5.85		1643.31	28001	4.74
1642.72	27942	5.75		1643.32	28002	5.04
1642.72	27943	5.52		1643.34	28003	4.58
1642.73	27944	5.73		1643.35	28004	4.15
1642.74	27945	5.97		1643.36	28005	3.82
1642.75	27946	5.87		1643.37	28006	4.56
1642.75	27947	5.69		1643.38	28007	4.94
1642.76	27948	6.35		1643.39	28008	5
1642.77	27949	5.96		1643.4	28009	5.34
1642.78	27950	6.3		1643.4	28010	5.22
1642.79	27951	5.96		1643.41	28011	4.65
1642.81	27952	6.06		1643.42	28012	4.74
1642.81	27953	6.39		1643.43	28013	4.57
1642.82	27954	6.34		1643.44	28014	4.58
1642.83	27955	6.18		1643.45	28015	4.76
1642.84	27956	6.16		1643.45	28016	4.94
1642.84	27957	6.14		1643.46	28017	5.19
1642.87	27959	5.87		1643.47	28018	4.92
1642.88	27960	6.06		1643.48	28019	4.53
1642.89	27961	6		1643.5	28020	4.56
1642.91	27962	6.07		1643.51	28021	4.46
1642.92	27963	6.01		1643.52	28022	4.33
1642.93	27964	6.27		1643.53	28023	4.07
1642.95	27965	6.06		1643.54	28024	3.92
1642.95	27966	6.13		1643.55	28025	4.12
1642.96	27967	6.1		1643.56	28026	4.35
1642.98	27968	5.98		1643.56	28027	4.39
1642.99	27969	6.16		1643.57	28028	4.35
1643	27970	5.83		1643.59	28029	4.35
1643.02	27971	5.95		1643.6	28030	4.95
1643.02	27972	5.99		1643.6	28031	5.01
1643.03	27973	6.01		1643.61	28032	4.63
1643.04	27974	6.03		1643.62	28033	4.41
1643.05	27975	5.96		1643.63	28034	4.39
1643.06	27976	5.76		1643.64	28035	4.63
1643.07	27977	5.83		1643.65	28036	4.37
1643.08	27978	5.95		1643.66	28037	4.65
1643.1	27979	5.79		1643.67	28038	4.65
1643.11	27980	5.83		1643.68	28039	4.58
1643.11	27981	5.86		1643.68	28040	4.51
1643.12	27982	5.73		1650.53	28689	3.22
1643.13	27983	5.76		1650.54	28690	3.47
1643.14	27984	6.02		1650.58	28693	3.68
1643.15	27985	5.52		1650.6	28694	3.7
1643.16	27986	5.71		1650.62	28695	3.67
1643.17	27987	6.04		1650.63	28696	3.41
1643.18	27988	6		1650.65	28697	3.68
1643.19	27989	5.88		1650.67	28698	3.47
1643.2	27990	5.39		1650.69	28699	3.33
1643.21	27991	5.63		1650.71	28700	4.44
1643.22	27992	5.92		1650.73	28701	3.84
1643.23	27993	5.91		1650.75	28702	3.64
1643.24	27994	6.32		1650.76	28703	3.82
1643.25	27995	6.24		1650.78	28704	3.77
1643.26	27996	6.1		1650.79	28705	4.14
1643.27	27997	5.66		1650.8	28706	3.51
1643.28	27998	5.93		1650.83	28707	2.95
1643.28	27999	6.27		1650.84	28708	3.38
1643.29	28000	6.4		1650.86	28709	3.15
1643.31	28001	6.43		1650.87	28710	2.92
1643.32	28002	6.12		1650.89	28711	3.72
1643.34	28003	5.95		1650.91	28712	4.16
1643.35	28004	5.9		1650.92	28713	3.69
1643.36	28005	5.66		1650.93	28714	3.86
1643.37	28006	6.03		1650.94	28715	4.09
1643.38	28007	6.22		1650.96	28716	3.61
1643.39	28008	6.23		1650.97	28717	4.06
1643.4	28009	6.39		1650.98	28718	3.75
1643.4	28010	6.19		1650.99	28719	3.75
1643.41	28011	5.94		1651.01	28720	3.62
1643.42	28012	6.03		1651.03	28721	3.81
1643.43	28013	6.14		1651.04	28722	3.42
1643.44	28014	6.29		1651.06	28723	3.21
1643.45	28015	6.38		1651.08	28724	4.07
1643.45	28016	6.25		1651.09	28725	3.96
1643.46	28017	6.39		1651.11	28726	4.12
1643.47	28018	6.4		1651.13	28727	3.7
1643.48	28019	6.11		1651.16	28728	3.38
1643.5	28020	6.04		1651.18	28729	3.4
1643.51	28021	6.05		1651.2	28730	3.42
1643.52	28022	6.21		1651.21	28731	3.78
1643.53	28023	5.75		1651.23	28732	3.47
1643.54	28024	5.68		1651.25	28733	3.72
1643.55	28025	5.67		1651.27	28734	3.89
1643.56	28026	5.81		1651.28	28735	3.72
1643.56	28027	5.84		1651.3	28736	3.64
1643.57	28028	5.95		1651.33	28737	3.14
1643.59	28029	6.02		1651.35	28738	2.92
1643.6	28030	6.3		1651.37	28739	3.29
1643.6	28031	6.34		1651.38	28740	3.74
1643.61	28032	5.99		1651.39	28741	3.64
1643.62	28033	5.8		1651.41	28742	3.39
1643.63	28034	5.74		1651.42	28743	3.21
1643.64	28035	5.87		1651.46	28744	3.64
1643.65	28036	5.7		1651.48	28745	3.52
1643.66	28037	5.95		1651.49	28746	2.89
1643.67	28038	5.85		1651.51	28747	3.23
1643.68	28039	5.94		1651.53	28748	3.23
1643.68	28040	5.9		1651.54	28749	2.68
1650.53	28689	4.51		1651.55	28750	3.4
1650.54	28690	4.19		1651.57	28751	3.57
1650.58	28693	4.27		1651.59	28752	3.77
1650.6	28694	4.33		1651.61	28753	4.3
1650.62	28695	4.06		1651.63	28754	4.13
1650.63	28696	4.04		1651.65	28755	3.1
1650.65	28697	4.18		1651.81	28766	3.68
1650.67	28698	3.92		1651.82	28767	4.19
1650.69	28699	4.08		1651.84	28768	4.1
1650.71	28700	4.78		1651.85	28769	3.68
1650.73	28701	4.27		1651.87	28770	3.36
1650.75	28702	4.07		1651.88	28771	3.66
1650.76	28703	4.06		1651.91	28772	3.49
1650.78	28704	4.28		1651.93	28773	3.78
1650.79	28705	4.4		1651.94	28774	3.48
1650.8	28706	3.93		1651.96	28775	3.22
1650.83	28707	3.93		1651.97	28776	3.76
1650.84	28708	4.05		1651.99	28777	4.09
1650.86	28709	3.96		1652.02	28778	3.52
1650.87	28710	4.01		1652.03	28779	3.17
1650.89	28711	4.28		1652.06	28780	3.31
1650.91	28712	4.17		1652.08	28781	3.38
1650.92	28713	4.07		1652.1	28782	4.15
1650.93	28714	4.17		1652.12	28783	4.09
1650.94	28715	4.34		1652.13	28784	3.75
1650.96	28716	4.19		1652.15	28785	3.07
1650.97	28717	4.36		1652.16	28786	3.22
1650.98	28718	4.05		1652.18	28787	3.66
1650.99	28719	4.34		1652.2	28788	4.05
1651.01	28720	4.08		1652.21	28789	4.07
1651.03	28721	4.03		1652.23	28790	3.53
1651.04	28722	3.86		1652.24	28791	3.68
1651.06	28723	3.99		1652.26	28792	2.89
1651.08	28724	4.61		1652.28	28793	3.23
1651.09	28725	4.55		1652.31	28794	2.73
1651.11	28726	4.46		1652.34	28795	3.63
1651.13	28727	4.25		1652.36	28796	3.91
1651.16	28728	4.17		1652.39	28797	3.84
1651.18	28729	4.18		1652.41	28798	3.58
1651.2	28730	4.04		1652.43	28799	3.41
1651.21	28731	4.03		1652.45	28800	3.19
1651.23	28732	3.98		1652.47	28801	3.36
1651.25	28733	3.99		1652.5	28802	3.66
1651.27	28734	4.23		1652.51	28803	3.91
1651.28	28735	3.92		1652.53	28804	3.92
1651.3	28736	3.94		1652.55	28805	3.42
1651.33	28737	3.81		1652.56	28806	3.44
1651.35	28738	3.88		1652.58	28807	3.59
1651.37	28739	4.13		1652.61	28808	3.19
1651.38	28740	4.33		1652.62	28809	3.73
1651.39	28741	4.7		1652.64	28810	3.48
1651.41	28742	4.37		1652.66	28811	3.31
1651.42	28743	4.34		1652.67	28812	3.08
1651.46	28744	4.49		1652.69	28813	3.21
1651.48	28745	4.57		1652.71	28814	3.24
1651.49	28746	4.12		1652.72	28815	3.45
1651.51	28747	4.09		1652.74	28816	2.97
1651.53	28748	4.18		1652.81	28820	3.37
1651.54	28749	4.27		1652.84	28821	3.27
1651.55	28750	4.31		1652.86	28822	3.78
1651.57	28751	4.32		1652.88	28823	3.81
1651.59	28752	4.3		1652.91	28824	4.25
1651.61	28753	4.73		1652.93	28825	3.98
1651.63	28754	4.08		1652.96	28826	3.76
1651.65	28755	4.03		1652.97	28827	4.09
1651.67	28757	4.18		1652.99	28828	3.56
1651.68	28758	4.12		1653.02	28829	3.48
1651.7	28759	4.22		1653.04	28830	3.73
1651.71	28760	4.1		1653.06	28831	4.05
1651.73	28761	4.07		1653.08	28832	3.19
1651.74	28762	4.02		1653.1	28833	2.56
1651.77	28763	4.12		1653.11	28834	3.36
1651.78	28764	4.59		1653.12	28835	3.92
1651.79	28765	4.95		1653.13	28836	3.87
1651.81	28766	4.59		1653.14	28837	3.77
1651.82	28767	4.57		1653.16	28838	3.78
1651.84	28768	4.41		1653.18	28839	3.64
1651.85	28769	4.25		1653.2	28840	3.54
1651.87	28770	4.2		1653.22	28841	3.66
1651.88	28771	4.24		1653.24	28842	4.05
1651.91	28772	4.48		1653.26	28843	4.27
1651.93	28773	4.6		1653.28	28844	3.39
1651.94	28774	4.23		1653.3	28845	3.66
1651.96	28775	4.1		1653.32	28846	4.49
1651.97	28776	4.22		1653.34	28847	3.78
1651.99	28777	4.13		1653.36	28848	3.63
1652.02	28778	4.27		1653.39	28849	3.6
1652.03	28779	4.21		1653.42	28850	3.58
1652.06	28780	4.22		1653.44	28851	4.04
1652.08	28781	4.15		1653.47	28852	3.32
1652.1	28782	4.25		1653.49	28853	3.02
1652.12	28783	4.14		1653.51	28854	3.07
1652.13	28784	4.16		1653.52	28855	3.43
1652.15	28785	3.99		1653.54	28856	3.72
1652.16	28786	4.06		1653.56	28857	3.93
1652.18	28787	4.2		1653.59	28858	3.44
1652.2	28788	4.44		1653.6	28859	4.22
1652.21	28789	4.43		1653.61	28860	4
1652.23	28790	4		1653.63	28861	3.37
1652.24	28791	4.52		1653.64	28862	3.45
1652.26	28792	4.25		1653.66	28863	4
1652.28	28793	4.49		1653.69	28864	3.97
1652.31	28794	4.05		1653.71	28865	4.09
1652.34	28795	4.2		1653.72	28866	4.02
1652.36	28796	4.08		1653.75	28867	3.06
1652.39	28797	4.2		1653.76	28868	3.5
1652.41	28798	4.2		1653.78	28869	4
1652.43	28799	4.26		1653.8	28870	4.23
1652.45	28800	4.03		1653.81	28871	3.58
1652.47	28801	4.48		1653.83	28872	3.55
1652.5	28802	4.4		1653.84	28873	4.2
1652.51	28803	4.01		1653.88	28875	3.69
1652.53	28804	4.07		1653.9	28876	3.74
1652.55	28805	4.26		1653.92	28877	4.48
1652.56	28806	4.86		1653.93	28878	4.2
1652.58	28807	4.93		1653.95	28879	3.8
1652.61	28808	4.66		1653.97	28880	3.58
1652.62	28809	4.77		1653.99	28881	3.92
1652.64	28810	4.65		1654	28882	3.93
1652.66	28811	4.09		1654.02	28883	4.34
1652.67	28812	3.77		1654.03	28884	4.6
1652.69	28813	4.01		1654.05	28885	4.12
1652.71	28814	4.01		1654.06	28886	4.58
1652.72	28815	4.08		1654.07	28887	4.42
1652.74	28816	3.98		1654.09	28888	4
1652.81	28820	4.36		1654.11	28889	4.19
1652.84	28821	4		1654.12	28890	3.67
1652.86	28822	5		1654.13	28891	4.29
1652.88	28823	4.3		1654.14	28892	4.22
1652.91	28824	4.22		1654.16	28893	4.92
1652.93	28825	4.02		1654.18	28894	4.66
1652.96	28826	4.22		1654.2	28895	4.32
1652.97	28827	4.25		1654.22	28896	4.2
1652.99	28828	4.43		1654.24	28897	4.08
1653.02	28829	4.26		1654.25	28898	3.73
1653.04	28830	4.28		1654.26	28899	3.94
1653.06	28831	4.48		1654.27	28900	4.07
1653.08	28832	3.93		1654.28	28901	3.4
1653.1	28833	3.86		1654.29	28902	3.47
1653.11	28834	4.23		1654.3	28903	3.51
1653.12	28835	4.78		1654.31	28904	4.86
1653.13	28836	4.5		1654.32	28905	4.99
1653.14	28837	4.23		1654.34	28906	4.79
1653.16	28838	4.1		1654.36	28907	4.31
1653.18	28839	4.16		1654.37	28908	3.97
1653.2	28840	4.38		1654.37	28909	3.65
1653.22	28841	4.66		1654.38	28910	3.55
1653.24	28842	4.47		1654.39	28911	3.88
1653.26	28843	4.48		1654.42	28913	4.97
1653.28	28844	4.34		1654.43	28914	4.54
1653.3	28845	4.69		1654.44	28915	4.35
1653.32	28846	4.58		1654.45	28916	4.62
1653.34	28847	4.25		1654.47	28917	4.72
1653.36	28848	4.1		1654.48	28918	4.88
1653.39	28849	4.07		1654.49	28919	4.72
1653.42	28850	4.07		1654.5	28920	4.8
1653.44	28851	4.8		1654.51	28921	4.42
1653.47	28852	4.27		1654.52	28922	4.03
[truncated: 7,865 more rows]
