# Supplementary material for: The anatomy of past abrupt warmings recorded in Greenland ice
Source: Nat Commun. 2021 Apr 8;12:2106. doi: 10.1038/s41467-021-22241-w (PMC8032679; doi:10.1038/s41467-021-22241-w)
Supplement: Supplementary file 6 — Supplementary Data 3 [file 41467_2021_22241_MOESM6_ESM.xlsx]

## Sheet: NorthGRIP_d-excess
Supplementary Data 3. NorthGRIP annual layer thickness dataset
Capron E., S. O. Rasmussen, T. J. Popp, T. Erhardt, H. Fischer, A. Landais, J. Pedro, G. Vettoretti, A. Grinsted, V. Gkinis, B. Vaughn, A. Svensson, B. M. Vinther, J. W. C. White.
The anatomy of past abrupt warmings in Greenland ice, Nature Communications, 2021.
We provide 500 yr-long sections covering the onset of each abrupt transition investigated in the present study (the section is defined here as +-250 yr around the date of abrupt event onset as defined in the annual layer thickness).
The dataset is displayed on the GICC05 timescale (Svensson et al. CP, 4, 47-57).
GICC05 age (yr b2k)	NGRIPLayerThickness (m)
11463.5	0.0229
11464.5	0.0512
11465.5	0.0509
11466.5	0.054
11467.5	0.0403
11468.5	0.0507
11469.5	0.0562
11470.5	0.0442
11471.5	0.0438
11472.5	0.0466
11473.5	0.0581
11474.5	0.0572
11475.5	0.0514
11476.5	0.0614
11477.5	0.0401
11478.5	0.0546
11479.5	0.0484
11480.5	0.056
11481.5	0.0564
11482.5	0.0548
11483.5	0.0551
11484.5	0.0528
11485.5	0.0621
11486.5	0.0567
11487.5	0.0585
11488.5	0.0647
11489.5	0.0779
11490.5	0.0495
11491.5	0.0552
11492.5	0.0511
11493.5	0.0484
11494.5	0.0398
11495.5	0.0552
11496.5	0.055
11497.5	0.0553
11498.5	0.052
11499.5	0.0484
11500.5	0.0476
11501.5	0.0637
11502.5	0.0469
11503.5	0.0587
11504.5	0.0373
11505.5	0.054
11506.5	0.0532
11507.5	0.0652
11508.5	0.0605
11509.5	0.062
11510.5	0.055
11511.5	0.0493
11512.5	0.0515
11513.5	0.036
11514.5	0.0672
11515.5	0.0463
11516.5	0.0662
11517.5	0.049
11518.5	0.0561
11519.5	0.0589
11520.5	0.066
11521.5	0.0494
11522.5	0.0735
11523.5	0.0619
11524.5	0.0448
11525.5	0.0373
11526.5	0.0638
11527.5	0.0695
11528.5	0.0493
11529.5	0.0507
11530.5	0.0636
11531.5	0.0397
11532.5	0.0294
11533.5	0.0425
11534.5	0.0481
11535.5	0.0497
11536.5	0.0556
11537.5	0.0594
11538.5	0.0983
11539.5	0.041
11540.5	0.065
11541.5	0.0914
11542.5	0.0518
11543.5	0.055
11544.5	0.0738
11545.5	0.0682
11546.5	0.069
11547.5	0.0719
11548.5	0.0512
11549.5	0.0591
11550.5	0.068
11551.5	0.0518
11552.5	0.0258
11553.5	0.0447
11554.5	0.0443
11555.5	0.0387
11556.5	0.0719
11557.5	0.0521
11558.5	0.0699
11559.5	0.0554
11560.5	0.0569
11561.5	0.0638
11562.5	0.0544
11563.5	0.0659
11564.5	0.0469
11565.5	0.0754
11566.5	0.047
11567.5	0.0337
11568.5	0.0359
11569.5	0.0478
11570.5	0.0346
11571.5	0.0577
11572.5	0.076
11573.5	0.0716
11574.5	0.0544
11575.5	0.027
11576.5	0.0569
11577.5	0.0618
11578.5	0.0753
11579.5	0.0497
11580.5	0.0758
11581.5	0.0538
11582.5	0.0696
11583.5	0.065
11584.5	0.0841
11585.5	0.0679
11586.5	0.0533
11587.5	0.065
11588.5	0.0562
11589.5	0.0544
11590.5	0.0594
11591.5	0.0527
11592.5	0.0655
11593.5	0.0616
11594.5	0.063
11595.5	0.0654
11596.5	0.0705
11597.5	0.0621
11598.5	0.0672
11599.5	0.054
11600.5	0.0409
11601.5	0.0429
11602.5	0.0632
11603.5	0.0634
11604.5	0.0504
11605.5	0.0787
11606.5	0.0524
11607.5	0.0346
11608.5	0.0606
11609.5	0.0678
11610.5	0.0622
11611.5	0.0743
11612.5	0.0655
11613.5	0.0545
11614.5	0.0558
11615.5	0.0474
11616.5	0.0524
11617.5	0.0642
11618.5	0.0623
11619.5	0.0586
11620.5	0.0689
11621.5	0.0685
11622.5	0.0549
11623.5	0.0712
11624.5	0.0561
11625.5	0.0596
11626.5	0.056
11627.5	0.0802
11628.5	0.0463
11629.5	0.0659
11630.5	0.0595
11631.5	0.0702
11632.5	0.059
11633.5	0.0529
11634.5	0.0669
11635.5	0.043
11636.5	0.0356
11637.5	0.0363
11638.5	0.0617
11639.5	0.0479
11640.5	0.0561
11641.5	0.0462
11642.5	0.0748
11643.5	0.0624
11644.5	0.0604
11645.5	0.0484
11646.5	0.0691
11647.5	0.0835
11648.5	0.0373
11649.5	0.0653
11650.5	0.0605
11651.5	0.0677
11652.5	0.0548
11653.5	0.0579
11654.5	0.0687
11655.5	0.03
11656.5	0.0866
11657.5	0.0415
11658.5	0.0556
11659.5	0.0537
11660.5	0.0731
11661.5	0.0622
11662.5	0.0548
11663.5	0.0476
11664.5	0.0504
11665.5	0.0475
11666.5	0.031
11667.5	0.0411
11668.5	0.047
11669.5	0.0596
11670.5	0.0427
11671.5	0.0567
11672.5	0.0332
11673.5	0.053
11674.5	0.0537
11675.5	0.0569
11676.5	0.0532
11677.5	0.0509
11678.5	0.0415
11679.5	0.0443
11680.5	0.0511
11681.5	0.0455
11682.5	0.0526
11683.5	0.038
11684.5	0.083
11685.5	0.053
11686.5	0.047
11687.5	0.03
11688.5	0.05
11689.5	0.049
11690.5	0.059
11691.5	0.071
11692.5	0.035
11693.5	0.041
11694.5	0.033
11695.5	0.039
11696.5	0.04
11697.5	0.016
11698.5	0.027
11699.5	0.026
11700.5	0.065
11701.5	0.028
11702.5	0.023
11703.5	0.041
11704.5	0.03
11705.5	0.035
11706.5	0.044
11707.5	0.023
11708.5	0.041
11709.5	0.025
11710.5	0.034
11711.5	0.026
11712.5	0.024
11713.5	0.019
11714.5	0.024
11715.5	0.033
11716.5	0.027
11717.5	0.028
11718.5	0.027
11719.5	0.011
11720.5	0.032
11721.5	0.023
11722.5	0.023
11723.5	0.041
11724.5	0.052
11725.5	0.04
11726.5	0.019
11727.5	0.023
11728.5	0.049
11729.5	0.043
11730.5	0.044
11731.5	0.032
11732.5	0.025
11733.5	0.043
11734.5	0.035
11735.5	0.019
11736.5	0.021
11737.5	0.037
11738.5	0.033
11739.5	0.049
11740.5	0.042
11741.5	0.019
11742.5	0.031
11743.5	0.019
11744.5	0.025
11745.5	0.028
11746.5	0.052
11747.5	0.025
11748.5	0.033
11749.5	0.035
11750.5	0.031
11751.5	0.028
11752.5	0.036
11753.5	0.035
11754.5	0.034
11755.5	0.041
11756.5	0.035
11757.5	0.027
11758.5	0.027
11759.5	0.039
11760.5	0.018
11761.5	0.036
11762.5	0.041
11763.5	0.024
11764.5	0.044
11765.5	0.027
11766.5	0.033
11767.5	0.043
11768.5	0.019
11769.5	0.016
11770.5	0.039
11771.5	0.026
11772.5	0.023
11773.5	0.037
11774.5	0.029
11775.5	0.034
11776.5	0.025
11777.5	0.019
11778.5	0.018
11779.5	0.03
11780.5	0.03
11781.5	0.031
11782.5	0.028
11783.5	0.023
11784.5	0.021
11785.5	0.041
11786.5	0.038
11787.5	0.04
11788.5	0.028
11789.5	0.026
11790.5	0.022
11791.5	0.026
11792.5	0.023
11793.5	0.025
11794.5	0.032
11795.5	0.043
11796.5	0.027
11797.5	0.026
11798.5	0.031
11799.5	0.026
11800.5	0.033
11801.5	0.025
11802.5	0.052
11803.5	0.035
11804.5	0.049
11805.5	0.026
11806.5	0.031
11807.5	0.027
11808.5	0.029
11809.5	0.026
11810.5	0.025
11811.5	0.021
11812.5	0.023
11813.5	0.034
11814.5	0.03
11815.5	0.026
11816.5	0.034
11817.5	0.025
11818.5	0.029
11819.5	0.047
11820.5	0.022
11821.5	0.027
11822.5	0.038
11823.5	0.043
11824.5	0.022
11825.5	0.038
11826.5	0.045
11827.5	0.037
11828.5	0.03
11829.5	0.032
11830.5	0.017
11831.5	0.017
11832.5	0.021
11833.5	0.026
11834.5	0.021
11835.5	0.022
11836.5	0.031
11837.5	0.025
11838.5	0.048
11839.5	0.056
11840.5	0.03
11841.5	0.018
11842.5	0.029
11843.5	0.02
11844.5	0.036
11845.5	0.038
11846.5	0.029
11847.5	0.034
11848.5	0.035
11849.5	0.028
11850.5	0.035
11851.5	0.034
11852.5	0.021
11853.5	0.031
11854.5	0.021
11855.5	0.028
11856.5	0.036
11857.5	0.027
11858.5	0.025
11859.5	0.02
11860.5	0.03
11861.5	0.032
11862.5	0.037
11863.5	0.022
11864.5	0.029
11865.5	0.033
11866.5	0.019
11867.5	0.029
11868.5	0.03
11869.5	0.025
11870.5	0.02
11871.5	0.026
11872.5	0.029
11873.5	0.031
11874.5	0.042
11875.5	0.043
11876.5	0.022
11877.5	0.022
11878.5	0.021
11879.5	0.017
11880.5	0.029
11881.5	0.026
11882.5	0.021
11883.5	0.035
11884.5	0.027
11885.5	0.027
11886.5	0.027
11887.5	0.012
11888.5	0.017
11889.5	0.019
11890.5	0.027
11891.5	0.024
11892.5	0.048
11893.5	0.03
11894.5	0.028
11895.5	0.026
11896.5	0.029
11897.5	0.028
11898.5	0.029
11899.5	0.03
11900.5	0.025
11901.5	0.029
11902.5	0.033
11903.5	0.034
11904.5	0.026
11905.5	0.025
11906.5	0.023
11907.5	0.026
11908.5	0.032
11909.5	0.03
11910.5	0.026
11911.5	0.03
11912.5	0.037
11913.5	0.018
11914.5	0.026
11915.5	0.042
11916.5	0.029
11917.5	0.025
11918.5	0.035
11919.5	0.029
11920.5	0.038
11921.5	0.039
11922.5	0.039
11923.5	0.026
11924.5	0.024
11925.5	0.036
11926.5	0.028
11927.5	0.029
11928.5	0.023
11929.5	0.027
11930.5	0.025
11931.5	0.02
11932.5	0.025
11933.5	0.03
11934.5	0.02
11935.5	0.026
11936.5	0.043
11937.5	0.032
11938.5	0.039
11939.5	0.028
11940.5	0.031
11941.5	0.027
11942.5	0.023
11943.5	0.02
11944.5	0.027
11945.5	0.03
11946.5	0.04
11947.5	0.05
11948.5	0.029
11949.5	0.025
11950.5	0.035
11951.5	0.032
11952.5	0.028
11953.5	0.027
11954.5	0.031
11955.5	0.03
11956.5	0.041
11957.5	0.033
11958.5	0.042
11959.5	0.023
11960.5	0.035
11961.5	0.024
11962.5	0.029
11963.5	0.019
14471.5	0.054
14472.5	0.076
14473.5	0.041
14474.5	0.042
14475.5	0.033
14476.5	0.057
14477.5	0.042
14478.5	0.067
14479.5	0.05
14480.5	0.036
14481.5	0.033
14482.5	0.047
14483.5	0.04
14484.5	0.034
14485.5	0.053
14486.5	0.067
14487.5	0.059
14488.5	0.046
14489.5	0.033
14490.5	0.035
14491.5	0.034
14492.5	0.051
14493.5	0.042
14494.5	0.051
14495.5	0.03
14496.5	0.027
14497.5	0.038
14498.5	0.026
14499.5	0.054
14500.5	0.06
14501.5	0.048
14502.5	0.044
14503.5	0.037
14504.5	0.051
14505.5	0.048
14506.5	0.072
14507.5	0.064
14508.5	0.057
14509.5	0.05
14510.5	0.061
14511.5	0.066
14512.5	0.07
14513.5	0.047
14514.5	0.036
14515.5	0.04
14516.5	0.073
14517.5	0.06
14518.5	0.057
14519.5	0.038
14520.5	0.057
14521.5	0.064
14522.5	0.058
14523.5	0.037
14524.5	0.056
14525.5	0.063
14526.5	0.054
14527.5	0.06
14528.5	0.041
14529.5	0.069
14530.5	0.06
14531.5	0.055
14532.5	0.073
14533.5	0.063
14534.5	0.058
14535.5	0.058
14536.5	0.051
14537.5	0.032
14538.5	0.041
14539.5	0.038
14540.5	0.075
14541.5	0.043
14542.5	0.072
14543.5	0.069
14544.5	0.054
14545.5	0.053
14546.5	0.045
14547.5	0.032
14548.5	0.035
14549.5	0.06
14550.5	0.058
14551.5	0.068
14552.5	0.051
14553.5	0.031
14554.5	0.085
14555.5	0.057
14556.5	0.031
14557.5	0.074
14558.5	0.05
14559.5	0.066
14560.5	0.075
14561.5	0.055
14562.5	0.077
14563.5	0.055
14564.5	0.055
14565.5	0.046
14566.5	0.071
14567.5	0.043
14568.5	0.05
14569.5	0.056
14570.5	0.036
14571.5	0.068
14572.5	0.071
14573.5	0.051
14574.5	0.05
14575.5	0.062
14576.5	0.066
14577.5	0.035
14578.5	0.064
14579.5	0.059
14580.5	0.069
14581.5	0.052
14582.5	0.028
14583.5	0.047
14584.5	0.047
14585.5	0.06
14586.5	0.084
14587.5	0.044
14588.5	0.048
14589.5	0.059
14590.5	0.042
14591.5	0.036
14592.5	0.062
14593.5	0.049
14594.5	0.068
14595.5	0.043
14596.5	0.043
14597.5	0.08
14598.5	0.053
14599.5	0.04
14600.5	0.041
14601.5	0.052
14602.5	0.04
14603.5	0.032
14604.5	0.026
14605.5	0.061
14606.5	0.042
14607.5	0.041
14608.5	0.04
14609.5	0.069
14610.5	0.038
14611.5	0.04
14612.5	0.061
14613.5	0.047
14614.5	0.032
14615.5	0.051
14616.5	0.032
14617.5	0.037
14618.5	0.051
14619.5	0.049
14620.5	0.066
14621.5	0.04
14622.5	0.07
14623.5	0.045
14624.5	0.059
14625.5	0.069
14626.5	0.061
14627.5	0.031
14628.5	0.067
14629.5	0.044
14630.5	0.057
14631.5	0.034
14632.5	0.046
14633.5	0.035
14634.5	0.032
14635.5	0.033
14636.5	0.029
14637.5	0.032
14638.5	0.033
14639.5	0.037
14640.5	0.049
14641.5	0.042
14642.5	0.072
14643.5	0.059
14644.5	0.06
14645.5	0.033
14646.5	0.041
14647.5	0.076
14648.5	0.035
14649.5	0.039
14650.5	0.053
14651.5	0.047
14652.5	0.056
14653.5	0.042
14654.5	0.062
14655.5	0.035
14656.5	0.04
14657.5	0.039
14658.5	0.06
14659.5	0.047
14660.5	0.045
14661.5	0.049
14662.5	0.047
14663.5	0.048
14664.5	0.047
14665.5	0.046
14666.5	0.027
14667.5	0.034
14668.5	0.034
14669.5	0.043
14670.5	0.043
14671.5	0.042
14672.5	0.055
14673.5	0.045
14674.5	0.041
14675.5	0.043
14676.5	0.041
14677.5	0.023
14678.5	0.061
14679.5	0.044
14680.5	0.035
14681.5	0.024
14682.5	0.053
14683.5	0.04
14684.5	0.043
14685.5	0.047
14686.5	0.028
14687.5	0.047
14688.5	0.05
14689.5	0.035
14690.5	0.042
14691.5	0.029
14692.5	0.031
14693.5	0.042
14694.5	0.036
14695.5	0.038
14696.5	0.024
14697.5	0.016
14698.5	0.034
14699.5	0.03
14700.5	0.025
14701.5	0.017
14702.5	0.026
14703.5	0.034
14704.5	0.018
14705.5	0.022
14706.5	0.023
14707.5	0.023
14708.5	0.037
14709.5	0.021
14710.5	0.024
14711.5	0.034
14712.5	0.019
14713.5	0.028
14714.5	0.015
14715.5	0.017
14716.5	0.02
14717.5	0.023
14718.5	0.019
14719.5	0.043
14720.5	0.027
14721.5	0.02
14722.5	0.025
14723.5	0.04
14724.5	0.032
14725.5	0.038
14726.5	0.025
14727.5	0.051
14728.5	0.018
14729.5	0.023
14730.5	0.021
14731.5	0.02
14732.5	0.02
14733.5	0.039
14734.5	0.035
14735.5	0.036
14736.5	0.024
14737.5	0.026
14738.5	0.042
14739.5	0.023
14740.5	0.026
14741.5	0.025
14742.5	0.033
14743.5	0.021
14744.5	0.034
14745.5	0.03
14746.5	0.035
14747.5	0.033
14748.5	0.036
14749.5	0.02
14750.5	0.026
14751.5	0.019
14752.5	0.02
14753.5	0.036
14754.5	0.024
14755.5	0.021
14756.5	0.027
14757.5	0.018
14758.5	0.023
14759.5	0.019
14760.5	0.021
14761.5	0.034
14762.5	0.02
14763.5	0.014
14764.5	0.036
14765.5	0.026
14766.5	0.036
14767.5	0.029
14768.5	0.043
14769.5	0.037
14770.5	0.034
14771.5	0.035
14772.5	0.022
14773.5	0.034
14774.5	0.031
14775.5	0.018
14776.5	0.045
14777.5	0.033
14778.5	0.017
14779.5	0.027
14780.5	0.043
14781.5	0.03
14782.5	0.031
14783.5	0.023
14784.5	0.028
14785.5	0.028
14786.5	0.03
14787.5	0.019
14788.5	0.027
14789.5	0.034
14790.5	0.026
14791.5	0.026
14792.5	0.027
14793.5	0.017
14794.5	0.041
14795.5	0.023
14796.5	0.03
14797.5	0.038
14798.5	0.039
14799.5	0.035
14800.5	0.027
14801.5	0.041
14802.5	0.042
14803.5	0.024
14804.5	0.027
14805.5	0.045
14806.5	0.035
14807.5	0.02
14808.5	0.025
14809.5	0.035
14810.5	0.028
14811.5	0.028
14812.5	0.025
14813.5	0.02
14814.5	0.039
14815.5	0.041
14816.5	0.031
14817.5	0.019
14818.5	0.031
14819.5	0.024
14820.5	0.015
14821.5	0.025
14822.5	0.026
14823.5	0.021
14824.5	0.04
14825.5	0.017
14826.5	0.015
14827.5	0.023
14828.5	0.025
14829.5	0.02
14830.5	0.036
14831.5	0.023
14832.5	0.016
14833.5	0.035
14834.5	0.035
14835.5	0.024
14836.5	0.031
14837.5	0.028
14838.5	0.029
14839.5	0.03
14840.5	0.027
14841.5	0.038
14842.5	0.026
14843.5	0.035
14844.5	0.024
14845.5	0.016
14846.5	0.024
14847.5	0.037
14848.5	0.032
14849.5	0.02
14850.5	0.016
14851.5	0.028
14852.5	0.031
14853.5	0.029
14854.5	0.041
14855.5	0.034
14856.5	0.021
14857.5	0.016
14858.5	0.026
14859.5	0.039
14860.5	0.027
14861.5	0.033
14862.5	0.045
14863.5	0.023
14864.5	0.015
14865.5	0.02
14866.5	0.037
14867.5	0.019
14868.5	0.035
14869.5	0.022
14870.5	0.03
14871.5	0.024
14872.5	0.019
14873.5	0.033
14874.5	0.017
14875.5	0.025
14876.5	0.014
14877.5	0.014
14878.5	0.031
14879.5	0.036
14880.5	0.028
14881.5	0.021
14882.5	0.038
14883.5	0.023
14884.5	0.028
14885.5	0.038
14886.5	0.022
14887.5	0.017
14888.5	0.015
14889.5	0.023
14890.5	0.023
14891.5	0.027
14892.5	0.018
14893.5	0.029
14894.5	0.025
14895.5	0.022
14896.5	0.05
14897.5	0.024
14898.5	0.024
14899.5	0.019
14900.5	0.02
14901.5	0.026
14902.5	0.019
14903.5	0.014
14904.5	0.024
14905.5	0.02
14906.5	0.041
14907.5	0.027
14908.5	0.037
14909.5	0.021
14910.5	0.041
14911.5	0.023
14912.5	0.016
14913.5	0.055
14914.5	0.024
14915.5	0.024
14916.5	0.021
14917.5	0.02
14918.5	0.013
14919.5	0.026
14920.5	0.014
14921.5	0.023
14922.5	0.016
14923.5	0.023
14924.5	0.028
14925.5	0.022
14926.5	0.027
14927.5	0.02
14928.5	0.019
14929.5	0.014
14930.5	0.017
14931.5	0.047
14932.5	0.024
14933.5	0.02
14934.5	0.026
14935.5	0.03
14936.5	0.021
14937.5	0.02
14938.5	0.021
14939.5	0.03
14940.5	0.024
14941.5	0.03
14942.5	0.023
14943.5	0.018
14944.5	0.019
14945.5	0.023
14946.5	0.033
14947.5	0.018
14948.5	0.013
14949.5	0.018
14950.5	0.032
14951.5	0.028
14952.5	0.016
14953.5	0.022
14954.5	0.021
14955.5	0.027
14956.5	0.023
14957.5	0.031
14958.5	0.028
14959.5	0.019
14960.5	0.017
14961.5	0.021
14962.5	0.022
14963.5	0.026
14964.5	0.039
14965.5	0.014
14966.5	0.022
14967.5	0.015
14968.5	0.027
14969.5	0.025
14970.5	0.025
14971.5	0.013
23218.5	0.014
23219.5	0.013
23220.5	0.019
23221.5	0.021
23222.5	0.032
23223.5	0.015
23224.5	0.026
23225.5	0.017
23226.5	0.015
23227.5	0.016
23228.5	0.023
23229.5	0.015
23230.5	0.015
23231.5	0.024
23232.5	0.031
23233.5	0.012
23234.5	0.033
23235.5	0.019
23236.5	0.018
23237.5	0.022
23238.5	0.027
23239.5	0.021
23240.5	0.036
23241.5	0.028
23242.5	0.019
23243.5	0.013
23244.5	0.025
23245.5	0.027
23246.5	0.04
23247.5	0.023
23248.5	0.022
23249.5	0.027
23250.5	0.014
23251.5	0.019
23252.5	0.026
23253.5	0.025
23254.5	0.024
23255.5	0.032
23256.5	0.027
23257.5	0.022
23258.5	0.019
23259.5	0.015
23260.5	0.03
23261.5	0.029
23262.5	0.018
23263.5	0.023
23264.5	0.017
23265.5	0.021
23266.5	0.028
23267.5	0.041
23268.5	0.02
23269.5	0.019
23270.5	0.025
23271.5	0.017
23272.5	0.022
23273.5	0.019
23274.5	0.024
23275.5	0.028
23276.5	0.031
23277.5	0.02
23278.5	0.019
23279.5	0.019
23280.5	0.017
23281.5	0.024
23282.5	0.025
23283.5	0.017
23284.5	0.022
23285.5	0.022
23286.5	0.022
23287.5	0.041
23288.5	0.039
23289.5	0.019
23290.5	0.032
23291.5	0.018
23292.5	0.019
23293.5	0.028
23294.5	0.034
23295.5	0.035
23296.5	0.02
23297.5	0.023
23298.5	0.039
23299.5	0.026
23300.5	0.027
23301.5	0.026
23302.5	0.024
23303.5	0.024
23304.5	0.022
23305.5	0.02
23306.5	0.017
23307.5	0.025
23308.5	0.028
23309.5	0.016
23310.5	0.022
23311.5	0.019
23312.5	0.032
23313.5	0.024
23314.5	0.017
23315.5	0.018
23316.5	0.025
23317.5	0.028
23318.5	0.03
23319.5	0.019
23320.5	0.033
23321.5	0.028
23322.5	0.018
23323.5	0.026
23324.5	0.026
23325.5	0.037
23326.5	0.019
23327.5	0.032
23328.5	0.031
23329.5	0.018
23330.5	0.036
23331.5	0.036
23332.5	0.016
23333.5	0.029
23334.5	0.03
23335.5	0.029
23336.5	0.035
23337.5	0.03
23338.5	0.035
23339.5	0.025
23340.5	0.033
23341.5	0.021
23342.5	0.018
23343.5	0.027
23344.5	0.017
23345.5	0.038
23346.5	0.035
23347.5	0.021
23348.5	0.036
23349.5	0.026
23350.5	0.03
23351.5	0.025
23352.5	0.023
23353.5	0.024
23354.5	0.02
23355.5	0.023
23356.5	0.018
23357.5	0.015
23358.5	0.015
23359.5	0.035
23360.5	0.02
23361.5	0.026
23362.5	0.015
23363.5	0.015
23364.5	0.025
23365.5	0.021
23366.5	0.024
23367.5	0.014
23368.5	0.022
23369.5	0.022
23370.5	0.015
23371.5	0.013
23372.5	0.019
23373.5	0.022
23374.5	0.011
23375.5	0.019
23376.5	0.026
23377.5	0.022
23378.5	0.02
23379.5	0.022
23380.5	0.013
23381.5	0.041
23382.5	0.025
23383.5	0.029
23384.5	0.026
23385.5	0.014
23386.5	0.037
23387.5	0.016
23388.5	0.019
23389.5	0.014
23390.5	0.026
23391.5	0.017
23392.5	0.019
23393.5	0.014
23394.5	0.017
23395.5	0.015
23396.5	0.018
23397.5	0.018
23398.5	0.016
23399.5	0.019
23400.5	0.02
23401.5	0.021
23402.5	0.025
23403.5	0.02
23404.5	0.017
23405.5	0.012
23406.5	0.03
23407.5	0.011
23408.5	0.02
23409.5	0.016
23410.5	0.022
23411.5	0.018
23412.5	0.015
23413.5	0.021
23414.5	0.017
23415.5	0.019
23416.5	0.031
23417.5	0.014
23418.5	0.015
23419.5	0.02
23420.5	0.016
23421.5	0.018
23422.5	0.017
23423.5	0.022
23424.5	0.013
23425.5	0.019
23426.5	0.016
23427.5	0.021
23428.5	0.021
23429.5	0.023
23430.5	0.015
23431.5	0.015
23432.5	0.023
23433.5	0.015
23434.5	0.032
23435.5	0.014
23436.5	0.015
23437.5	0.027
23438.5	0.02
23439.5	0.03
23440.5	0.017
23441.5	0.018
23442.5	0.011
23443.5	0.017
23444.5	0.018
23445.5	0.023
23446.5	0.025
23447.5	0.013
23448.5	0.014
23449.5	0.015
23450.5	0.018
23451.5	0.019
23452.5	0.018
23453.5	0.016
23454.5	0.03
23455.5	0.013
23456.5	0.02
23457.5	0.025
23458.5	0.025
23459.5	0.011
23460.5	0.011
23461.5	0.024
23462.5	0.02
23463.5	0.023
23464.5	0.014
23465.5	0.012
23466.5	0.012
23467.5	0.01
23468.5	0.025
23469.5	0.018
23470.5	0.017
23471.5	0.027
23472.5	0.016
23473.5	0.02
23474.5	0.01
23475.5	0.014
23476.5	0.016
23477.5	0.014
23478.5	0.019
23479.5	0.017
23480.5	0.03
23481.5	0.013
23482.5	0.019
23483.5	0.014
23484.5	0.019
23485.5	0.03
23486.5	0.014
23487.5	0.02
23488.5	0.018
23489.5	0.016
23490.5	0.014
23491.5	0.014
23492.5	0.022
23493.5	0.013
23494.5	0.026
23495.5	0.014
23496.5	0.019
23497.5	0.03
23498.5	0.018
23499.5	0.011
23500.5	0.013
23501.5	0.018
23502.5	0.014
23503.5	0.016
23504.5	0.026
23505.5	0.016
23506.5	0.02
23507.5	0.026
23508.5	0.024
23509.5	0.022
23510.5	0.02
23511.5	0.015
23512.5	0.018
23513.5	0.023
23514.5	0.019
23515.5	0.014
23516.5	0.017
23517.5	0.017
23518.5	0.017
23519.5	0.013
23520.5	0.032
23521.5	0.016
23522.5	0.024
23523.5	0.013
23524.5	0.012
23525.5	0.021
23526.5	0.012
23527.5	0.017
23528.5	0.018
23529.5	0.011
23530.5	0.021
23531.5	0.015
23532.5	0.015
23533.5	0.02
23534.5	0.013
23535.5	0.017
23536.5	0.012
23537.5	0.014
23538.5	0.023
23539.5	0.022
23540.5	0.013
23541.5	0.022
23542.5	0.023
23543.5	0.011
23544.5	0.012
23545.5	0.016
23546.5	0.014
23547.5	0.017
23548.5	0.015
23549.5	0.01
23550.5	0.011
23551.5	0.016
23552.5	0.012
23553.5	0.013
23554.5	0.011
23555.5	0.01
23556.5	0.012
23557.5	0.021
23558.5	0.014
23559.5	0.018
23560.5	0.012
23561.5	0.017
23562.5	0.017
23563.5	0.019
23564.5	0.016
23565.5	0.019
23566.5	0.018
23567.5	0.011
23568.5	0.019
23569.5	0.012
23570.5	0.012
23571.5	0.02
23572.5	0.015
23573.5	0.02
23574.5	0.013
23575.5	0.013
23576.5	0.023
23577.5	0.013
23578.5	0.011
23579.5	0.011
23580.5	0.024
23581.5	0.016
23582.5	0.011
23583.5	0.015
23584.5	0.013
23585.5	0.018
23586.5	0.02
23587.5	0.023
23588.5	0.018
23589.5	0.021
23590.5	0.01
23591.5	0.015
23592.5	0.026
23593.5	0.021
23594.5	0.021
23595.5	0.017
23596.5	0.024
23597.5	0.014
23598.5	0.025
23599.5	0.014
23600.5	0.015
23601.5	0.033
23602.5	0.013
23603.5	0.015
23604.5	0.012
23605.5	0.018
23606.5	0.022
23607.5	0.011
23608.5	0.028
23609.5	0.021
23610.5	0.019
23611.5	0.023
23612.5	0.014
23613.5	0.014
23614.5	0.018
23615.5	0.022
23616.5	0.015
23617.5	0.014
23618.5	0.016
23619.5	0.019
23620.5	0.017
23621.5	0.015
23622.5	0.014
23623.5	0.024
23624.5	0.014
23625.5	0.019
23626.5	0.013
23627.5	0.007
23628.5	0.017
23629.5	0.018
23630.5	0.013
23631.5	0.015
23632.5	0.011
23633.5	0.017
23634.5	0.011
23635.5	0.022
23636.5	0.019
23637.5	0.014
23638.5	0.014
23639.5	0.022
23640.5	0.018
23641.5	0.013
23642.5	0.011
23643.5	0.015
23644.5	0.019
23645.5	0.017
23646.5	0.014
23647.5	0.013
23648.5	0.02
23649.5	0.012
23650.5	0.008
23651.5	0.008
23652.5	0.017
23653.5	0.02
23654.5	0.016
23655.5	0.018
23656.5	0.015
23657.5	0.017
23658.5	0.024
23659.5	0.019
23660.5	0.012
23661.5	0.011
23662.5	0.021
23663.5	0.015
23664.5	0.013
23665.5	0.01
23666.5	0.016
23667.5	0.024
23668.5	0.016
23669.5	0.025
23670.5	0.012
23671.5	0.013
23672.5	0.017
23673.5	0.017
23674.5	0.013
23675.5	0.017
23676.5	0.009
23677.5	0.014
23678.5	0.014
23679.5	0.024
23680.5	0.029
23681.5	0.021
23682.5	0.011
23683.5	0.019
23684.5	0.018
23685.5	0.023
23686.5	0.012
23687.5	0.013
23688.5	0.019
23689.5	0.015
23690.5	0.013
23691.5	0.025
23692.5	0.017
23693.5	0.019
23694.5	0.013
23695.5	0.015
23696.5	0.012
23697.5	0.013
23698.5	0.013
23699.5	0.011
23700.5	0.015
23701.5	0.009
23702.5	0.017
23703.5	0.014
23704.5	0.025
23705.5	0.011
23706.5	0.017
23707.5	0.008
23708.5	0.015
23709.5	0.017
23710.5	0.017
23711.5	0.021
23712.5	0.016
23713.5	0.011
23714.5	0.015
23715.5	0.027
23716.5	0.013
23717.5	0.009
23718.5	0.011
27549.5	0.02
27550.5	0.04
27551.5	0.023
27552.5	0.039
27553.5	0.042
27554.5	0.033
27555.5	0.028
27556.5	0.019
27557.5	0.035
27558.5	0.023
27559.5	0.018
27560.5	0.027
27561.5	0.02
27562.5	0.04
27563.5	0.017
27564.5	0.027
27565.5	0.018
27566.5	0.027
27567.5	0.022
27568.5	0.022
27569.5	0.018
27570.5	0.022
27571.5	0.031
27572.5	0.021
27573.5	0.029
27574.5	0.029
27575.5	0.027
27576.5	0.028
27577.5	0.031
27578.5	0.029
27579.5	0.028
27580.5	0.035
27581.5	0.031
27582.5	0.028
27583.5	0.024
27584.5	0.036
27585.5	0.025
27586.5	0.035
27587.5	0.037
27588.5	0.027
27589.5	0.031
27590.5	0.022
27591.5	0.024
27592.5	0.036
27593.5	0.03
27594.5	0.036
27595.5	0.043
27596.5	0.032
27597.5	0.025
27598.5	0.027
27599.5	0.028
27600.5	0.024
27601.5	0.028
27602.5	0.028
27603.5	0.03
27604.5	0.032
27605.5	0.022
27606.5	0.028
27607.5	0.029
27608.5	0.026
27609.5	0.045
27610.5	0.038
27611.5	0.025
27612.5	0.034
27613.5	0.037
27614.5	0.031
27615.5	0.02
27616.5	0.026
27617.5	0.038
27618.5	0.036
27619.5	0.014
27620.5	0.036
27621.5	0.022
27622.5	0.029
27623.5	0.036
27624.5	0.033
27625.5	0.04
27626.5	0.025
27627.5	0.041
27628.5	0.024
27629.5	0.037
27630.5	0.021
27631.5	0.026
27632.5	0.035
27633.5	0.031
27634.5	0.024
27635.5	0.023
27636.5	0.03
27637.5	0.055
27638.5	0.026
27639.5	0.036
27640.5	0.039
27641.5	0.035
27642.5	0.029
27643.5	0.037
27644.5	0.038
27645.5	0.04
27646.5	0.026
27647.5	0.037
27648.5	0.04
27649.5	0.037
27650.5	0.028
27651.5	0.016
27652.5	0.038
27653.5	0.019
27654.5	0.02
27655.5	0.026
27656.5	0.035
27657.5	0.034
27658.5	0.045
27659.5	0.042
27660.5	0.023
27661.5	0.023
27662.5	0.027
27663.5	0.027
27664.5	0.033
27665.5	0.026
27666.5	0.025
27667.5	0.042
27668.5	0.031
27669.5	0.027
27670.5	0.021
27671.5	0.017
27672.5	0.034
27673.5	0.026
27674.5	0.027
27675.5	0.043
27676.5	0.026
27677.5	0.021
27678.5	0.018
27679.5	0.031
27680.5	0.04
27681.5	0.024
27682.5	0.019
27683.5	0.044
27684.5	0.023
27685.5	0.037
27686.5	0.03
27687.5	0.04
27688.5	0.031
27689.5	0.033
27690.5	0.044
27691.5	0.027
27692.5	0.037
27693.5	0.025
27694.5	0.021
27695.5	0.023
27696.5	0.018
27697.5	0.019
27698.5	0.024
27699.5	0.035
27700.5	0.049
27701.5	0.03
27702.5	0.031
27703.5	0.032
27704.5	0.033
27705.5	0.032
27706.5	0.026
27707.5	0.029
27708.5	0.054
27709.5	0.027
27710.5	0.034
27711.5	0.023
27712.5	0.023
27713.5	0.017
27714.5	0.037
27715.5	0.023
27716.5	0.037
27717.5	0.041
27718.5	0.022
27719.5	0.045
27720.5	0.037
27721.5	0.021
27722.5	0.021
27723.5	0.047
27724.5	0.04
27725.5	0.032
27726.5	0.033
27727.5	0.021
27728.5	0.026
27729.5	0.036
27730.5	0.026
27731.5	0.031
27732.5	0.05
27733.5	0.041
27734.5	0.037
27735.5	0.036
27736.5	0.035
27737.5	0.042
27738.5	0.033
27739.5	0.046
27740.5	0.047
27741.5	0.032
27742.5	0.035
27743.5	0.053
27744.5	0.03
27745.5	0.021
27746.5	0.031
27747.5	0.023
27748.5	0.04
27749.5	0.048
27750.5	0.035
27751.5	0.028
27752.5	0.059
27753.5	0.038
27754.5	0.038
27755.5	0.033
27756.5	0.049
27757.5	0.031
27758.5	0.021
27759.5	0.019
27760.5	0.042
27761.5	0.039
27762.5	0.035
27763.5	0.033
27764.5	0.049
27765.5	0.039
27766.5	0.03
27767.5	0.033
27768.5	0.029
27769.5	0.028
27770.5	0.038
27771.5	0.044
27772.5	0.018
27773.5	0.043
27774.5	0.036
27775.5	0.028
27776.5	0.042
27777.5	0.027
27778.5	0.025
27779.5	0.035
27780.5	0.042
27781.5	0.041
27782.5	0.027
27783.5	0.023
27784.5	0.032
27785.5	0.019
27786.5	0.019
27787.5	0.023
27788.5	0.016
27789.5	0.034
27790.5	0.017
27791.5	0.019
27792.5	0.022
27793.5	0.023
27794.5	0.015
27795.5	0.026
27796.5	0.02
27797.5	0.025
27798.5	0.021
27799.5	0.01
27800.5	0.011
27801.5	0.013
27802.5	0.016
27803.5	0.019
27804.5	0.009
27805.5	0.011
27806.5	0.012
27807.5	0.016
27808.5	0.018
27809.5	0.019
27810.5	0.026
27811.5	0.014
27812.5	0.013
27813.5	0.009
27814.5	0.019
27815.5	0.026
27816.5	0.018
27817.5	0.01
27818.5	0.013
27819.5	0.011
27820.5	0.01
27821.5	0.012
27822.5	0.019
27823.5	0.021
27824.5	0.017
27825.5	0.016
27826.5	0.012
27827.5	0.014
27828.5	0.015
27829.5	0.012
27830.5	0.015
27831.5	0.025
27832.5	0.01
27833.5	0.011
27834.5	0.008
27835.5	0.011
27836.5	0.015
27837.5	0.015
27838.5	0.014
27839.5	0.021
27840.5	0.019
27841.5	0.012
27842.5	0.007
27843.5	0.014
27844.5	0.02
27845.5	0.021
27846.5	0.023
27847.5	0.02
27848.5	0.01
27849.5	0.01
27850.5	0.02
27851.5	0.012
27852.5	0.015
27853.5	0.026
27854.5	0.025
27855.5	0.021
27856.5	0.016
27857.5	0.029
27858.5	0.01
27859.5	0.017
27860.5	0.016
27861.5	0.01
27862.5	0.007
27863.5	0.026
27864.5	0.013
27865.5	0.013
27866.5	0.014
27867.5	0.026
27868.5	0.016
27869.5	0.01
27870.5	0.026
27871.5	0.015
27872.5	0.014
27873.5	0.018
27874.5	0.017
27875.5	0.017
27876.5	0.007
27877.5	0.016
27878.5	0.017
27879.5	0.009
27880.5	0.021
27881.5	0.014
27882.5	0.018
27883.5	0.009
27884.5	0.019
27885.5	0.014
27886.5	0.025
27887.5	0.02
27888.5	0.023
27889.5	0.014
27890.5	0.02
27891.5	0.018
27892.5	0.015
27893.5	0.018
27894.5	0.012
27895.5	0.008
27896.5	0.01
27897.5	0.019
27898.5	0.014
27899.5	0.015
27900.5	0.02
27901.5	0.018
27902.5	0.02
27903.5	0.007
27904.5	0.015
27905.5	0.017
27906.5	0.018
27907.5	0.025
27908.5	0.02
27909.5	0.02
27910.5	0.017
27911.5	0.017
27912.5	0.012
27913.5	0.011
27914.5	0.008
27915.5	0.017
27916.5	0.014
27917.5	0.015
27918.5	0.015
27919.5	0.012
27920.5	0.015
27921.5	0.023
27922.5	0.012
27923.5	0.013
27924.5	0.016
27925.5	0.017
27926.5	0.015
27927.5	0.029
27928.5	0.03
27929.5	0.02
27930.5	0.011
27931.5	0.008
27932.5	0.015
27933.5	0.014
27934.5	0.013
27935.5	0.013
27936.5	0.02
27937.5	0.017
27938.5	0.015
27939.5	0.014
27940.5	0.011
27941.5	0.016
27942.5	0.01
27943.5	0.008
27944.5	0.013
27945.5	0.014
27946.5	0.011
27947.5	0.013
27948.5	0.02
27949.5	0.014
27950.5	0.022
27951.5	0.019
27952.5	0.015
27953.5	0.009
27954.5	0.018
27955.5	0.015
27956.5	0.008
27957.5	0.026
27958.5	0.019
27959.5	0.021
27960.5	0.018
27961.5	0.025
27962.5	0.021
27963.5	0.018
27964.5	0.02
27965.5	0.011
27966.5	0.019
27967.5	0.024
27968.5	0.02
27969.5	0.024
27970.5	0.019
27971.5	0.009
27972.5	0.02
27973.5	0.019
27974.5	0.018
27975.5	0.009
27976.5	0.016
27977.5	0.024
27978.5	0.026
27979.5	0.011
27980.5	0.009
27981.5	0.021
27982.5	0.009
27983.5	0.017
27984.5	0.019
27985.5	0.018
27986.5	0.017
27987.5	0.011
27988.5	0.016
27989.5	0.02
27990.5	0.014
27991.5	0.019
27992.5	0.015
27993.5	0.017
27994.5	0.015
27995.5	0.019
27996.5	0.013
27997.5	0.019
27998.5	0.008
27999.5	0.018
28000.5	0.027
28001.5	0.022
28002.5	0.018
28003.5	0.02
28004.5	0.019
28005.5	0.019
28006.5	0.024
28007.5	0.009
28008.5	0.01
28009.5	0.014
28010.5	0.013
28011.5	0.017
28012.5	0.01
28013.5	0.017
28014.5	0.016
28015.5	0.011
28016.5	0.017
28017.5	0.016
28018.5	0.017
28019.5	0.018
28020.5	0.018
28021.5	0.025
28022.5	0.02
28023.5	0.014
28024.5	0.013
28025.5	0.012
28026.5	0.014
28027.5	0.016
28028.5	0.023
28029.5	0.017
28030.5	0.009
28031.5	0.013
28032.5	0.01
28033.5	0.017
28034.5	0.019
28035.5	0.022
28036.5	0.014
28037.5	0.015
28038.5	0.009
28039.5	0.013
[truncated: 6,390 more rows]
