# Supplementary material for: The anatomy of past abrupt warmings recorded in Greenland ice
Source: Nat Commun. 2021 Apr 8;12:2106. doi: 10.1038/s41467-021-22241-w (PMC8032679; doi:10.1038/s41467-021-22241-w)
Supplement: Supplementary file 7 — Supplementary Data 4 [file 41467_2021_22241_MOESM7_ESM.xls]

## Sheet: Information
Supplementary Data 4. Ages (yr b2k) of the onset, t2, and end, t1, and equivalent depths (m), d2 and d1 respectively, of the studied transitions together with their durations and associated uncertainty intervals (marginal posterior 5-95% credible intervals) found by the ramp-fitting analysis on NGRIP and NEEM ice-core tracers.
Capron E., S. O. Rasmussen, T. J. Popp, T. Erhardt, H. Fischer, A. Landais, J. Pedro, G. Vettoretti, A. Grinsted, V. Gkinis, B. Vaughn, A. Svensson, B. M. Vinther, J. W. C. White.
The anatomy of past abrupt warmings in Greenland ice, Nature Communications, 2021.

## Sheet: d18O
NGRIP d18O	Duration (5%)	Duration (50%)	Duration (95%)	t2 (5%)	t2 (50%)	t2 (95%)	t1 (5%)	t1 (50%)	t1 (95%)	d2 (5%)	d2 (50%)	d2 (95%)	d1 (5%)	d1 (50%)	d1 (95%)
Hol	17	97	252	11686	11736	11842	11569	11640	11682	1491.77	1493.48	1496.73	1485.07	1489.26	1491.54
GI-1e	4	57	148	14686	14700	14735	14581	14644	14684	1604.41	1604.89	1605.81	1599.54	1602.54	1604.32
GI-2.2	13	79	222	23359	23400	23529	23283	23323	23362	1793.65	1794.49	1796.88	1791.7	1792.7	1793.73
GI-3	4	21	56	27777	27788	27811	27752	27768	27775	1869.04	1869.35	1869.77	1868.14	1868.73	1868.97
GI-4	10	41	153	28892	28911	28984	28824	28870	28887	1891.36	1891.77	1893.02	1889.28	1890.79	1891.25
GI-5.2	4	43	124	32509	32528	32582	32452	32486	32509	1951.85	1952.26	1953.03	1950.16	1951.22	1951.85
GI-7c	12	58	151	35488	35510	35560	35401	35453	35485	2009.64	2010.12	2011.04	2007.2	2008.67	2009.56
GI-8c	6	33	136	38213	38231	38296	38154	38198	38211	2069.88	2070.22	2071.27	2068.07	2069.43	2069.81
GI-10	10	41	110	41463	41482	41528	41411	41441	41461	2124.1	2124.46	2125.15	2122.76	2123.62	2124.04
GI-11	99	179	269	43414	43471	43527	43240	43294	43327	2158.54	2159.33	2160.08	2155.1	2156.42	2157.22
GI-12c	18	61	116	46854	46887	46923	46801	46825	46840	2222.19	2222.71	2223.26	2220.86	2221.54	2221.89
GI-14e	8	44	176	54217	54235	54324	54128	54192	54217	2345.45	2345.73	2346.86	2343.57	2344.94	2345.45
GI-15.1	8	35	65	54993	55006	55035	54963	54971	54996	2355.24	2355.41	2355.79	2354.7	2354.83	2355.29
GI-15.2	16	87	238	55785	55831	55925	55669	55744	55793	2366.12	2366.71	2367.79	2364.17	2365.55	2366.22
GI-16.2	9	39	129	58259	58279	58383	58224	58242	58271	2402.26	2402.53	2403.95	2401.52	2401.92	2402.42
GI-17.1c	4	22	134	59070	59080	59147	59007	59057	59071	2414.88	2415.01	2415.87	2413.64	2414.66	2414.9
GI-17.2	26	79	145	59448	59480	59531	59378	59403	59425	2420.58	2420.98	2421.57	2419.16	2419.69	2420.13
GI-18	35	135	236	64115	64189	64246	63991	64055	64092	2466.02	2466.8	2467.28	2464.12	2465.22	2465.75
GI-19.1	30	73	186	69632	69663	69754	69542	69592	69617	2507.71	2508.02	2508.63	2506.64	2507.27	2507.56
GI-19.2	42	67	107	72344	72354	72380	72270	72288	72304	2536	2536.11	2536.38	2535.2	2535.42	2535.6
GI-20c	12	21	45	76449	76452	76464	76419	76431	76438	2579.25	2579.29	2579.44	2578.85	2579.01	2579.1
GI-21.1e	28	58	93	84771	84795	84815	84718	84736	84747	2687.45	2687.79	2688.05	2686.74	2686.98	2687.12
GI-22g	13	85	225	90049	90092	90179	89913	90009	90052	2746.63	2747.08	2747.91	2744.98	2746.17	2746.67
GI-23.1	50	107	219	104052	104099	104164	103923	103993	104020	2891.64	2892.12	2892.78	2890.27	2891.05	2891.33
GI-25a	21	100	283	110944	110977	111104	110772	110879	110934	2956.89	2957.18	2958.25	2955.25	2956.29	2956.8
NEEM d18O	Duration (5%)	Duration (50%)	Duration (95%)	t2 (5%)	t2 (50%)	t2 (95%)	t1 (5%)	t1 (50%)	t1 (95%)	d2 (5%)	d2 (50%)	d2 (95%)	d1 (5%)	d1 (50%)	d1 (95%)
Hol	20	86	171	11696	11742	11792	11612	11656	11685	1418.66	1419.75	1420.88	1415.55	1417.25	1418.31
GI-1e	15	129	249	14692	14731	14799	14535	14604	14680	1489.3	1489.85	1490.95	1485.08	1487.08	1489.03
GI-2.2	25	97	194	23350	23401	23500	23279	23305	23346	1598.21	1598.78	1599.76	1597.22	1597.57	1598.15
GI-3	10	38	195	27784	27790	27798	27754	27764	27771	1641.16	1641.25	1641.35	1640.55	1640.76	1640.9
GI-4	18	69	161	28921	28939	28962	28850	28867	28879	1654.51	1654.7	1654.94	1653.42	1653.75	1653.95
GI-5.2	4	25	206	32501	32513	32638	32420	32491	32500	1689.98	1690.14	1691.28	1688.65	1689.82	1689.97
GI-7c	15	60	150	35475	35508	35553	35393	35446	35473	1723.08	1723.54	1724.05	1721.7	1722.6	1723.06
GI-8c	17	73	168	38218	38250	38350	38144	38179	38217	1758.92	1759.25	1760.28	1757.61	1758.26	1758.91
GI-10	7	33	87	41447	41465	41497	41406	41433	41444	1791.08	1791.31	1791.61	1790.44	1790.88	1791.05
GI-11	37	101	200	43362	43408	43479	43268	43308	43333	1810.35	1810.73	1811.33	1809.18	1809.71	1810.07
GI-12c	20	54	84	46857	46880	46897	46809	46827	46841	1846.18	1846.39	1846.52	1845.56	1845.81	1846
GI-14e	12	63	167	54220	54252	54306	54127	54190	54213	1911.95	1912.2	1912.59	1910.87	1911.58	1911.86
GI-15.1	5	45	137	54993	55025	55175	54966	54980	55024	1917.55	1917.77	1918.6	1917.26	1917.4	1917.76
GI-15.2	17	99	246	55789	55838	55948	55675	55743	55783	1923.26	1923.59	1924.22	1922.27	1922.93	1923.22
GI-16.2	10	48	141	58255	58286	58415	58222	58237	58307	1942.06	1942.29	1943.16	1941.69	1941.87	1942.46
GI-17.1c	18	59	112	59064	59096	59130	59010	59037	59052	1948.41	1948.64	1948.84	1947.88	1948.14	1948.31
GI-17.2	39	108	166	59454	59502	59556	59373	59394	59424	1951.43	1951.75	1952.09	1950.53	1950.8	1951.13
GI-18	81	160	245	64145	64208	64268	64006	64049	64077	1976.61	1976.91	1977.16	1975.64	1976	1976.22
GI-19.1	61	142	240	69630	69693	69783	69522	69552	69583	1996.74	1996.98	1997.23	1996.18	1996.35	1996.51
GI-19.2	53	79	120	72319	72337	72361	72237	72257	72272	2009.72	2009.81	2009.92	2009.26	2009.39	2009.48
GI-20c	33	70	127	76444	76463	76497	76366	76392	76421	2029.42	2029.53	2029.72	2028.86	2029.06	2029.27
GI-21.1e	23	116	244	84771	84822	84905	84627	84707	84772	2086.25	2086.63	2087.17	2085.08	2085.77	2086.26
GI-22g	2	17	202	90057	90109	90176	89923	90094	90105	2128.61	2128.93	2129.32	2127.59	2128.84	2128.9
GI-23.1	8	37	161	104046	104060	104133	103962	104024	104040	2186.99	2187.03	2187.25	2186.74	2186.93	2186.97

## Sheet: d-excess
NGRIP d-excess	Duration (5%)	Duration (50%)	Duration (95%)	t2 (5%)	t2 (50%)	t2 (95%)	t1 (5%)	t1 (50%)	t1 (95%)	d2 (5%)	d2 (50%)	d2 (95%)	d1 (5%)	d1 (50%)	d1 (95%)
Hol	1	6	29	11701	11705	11721	11689	11699	11702	1492.4	1492.52	1492.97	1491.9	1492.31	1492.42
GI-1e	1	5	16	14692	14695	14703	14686	14690	14693	1604.64	1604.75	1604.96	1604.41	1604.57	1604.67
GI-3	24	66	104	27789	27816	27844	27735	27751	27767	1869.37	1869.85	1870.25	1867.53	1868.12	1868.7
GI-4	5	27	54	28901	28914	28931	28874	28887	28898	1891.59	1891.84	1892.13	1890.88	1891.25	1891.54
GI-5.2	20	50	97	32515	32535	32562	32460	32485	32499	1952	1952.36	1952.75	1950.41	1951.2	1951.64
GI-8c	2	13	44	38219	38228	38251	38204	38215	38221	2070.01	2070.17	2070.58	2069.61	2069.92	2070.04
GI-10	3	28	93	41467	41483	41524	41426	41455	41466	2124.2	2124.48	2125.08	2123.17	2123.93	2124.18
GI-11	4	32	71	43350	43372	43402	43327	43341	43348	2157.65	2157.96	2158.36	2157.22	2157.51	2157.62
GI-12c	12	50	89	46865	46889	46920	46826	46840	46856	2222.39	2222.74	2223.2	2221.57	2221.89	2222.23
GI-18	98	170	240	64154	64190	64232	63983	64022	64063	2466.45	2466.81	2467.16	2463.98	2464.67	2465.35
GI-19.1	3	19	54	69618	69628	69654	69598	69609	69617	2507.57	2507.67	2507.94	2507.35	2507.47	2507.56
GI-19.2	11	21	35	72342	72347	72355	72318	72326	72333	2535.98	2536.03	2536.12	2535.74	2535.82	2535.89
GI-20c	4	26	55	76452	76465	76481	76421	76440	76452	2579.29	2579.45	2579.64	2578.87	2579.13	2579.29
GI-25a	79	156	212	110983	111044	111086	110866	110888	110910	2957.24	2957.75	2958.1	2956.17	2956.37	2956.58
NEEM d-excess	Duration (5%)	Duration (50%)	Duration (95%)	t2 (5%)	t2 (50%)	t2 (95%)	t1 (5%)	t1 (50%)	t1 (95%)	d2 (5%)	d2 (50%)	d2 (95%)	d1 (5%)	d1 (50%)	d1 (95%)
Hol	1	16	81	11707	11717	11752	11666	11701	11708	1418.93	1419.14	1419.98	1417.64	1418.79	1418.94
GI-1e	2	11	38	14696	14703	14724	14684	14692	14697	1489.39	1489.49	1489.75	1489.12	1489.3	1489.4
GI-2.2	3	16	57	23338	23345	23368	23310	23329	23337	1598.03	1598.13	1598.42	1597.63	1597.89	1598.02
GI-3	10	22	36	27781	27788	27797	27759	27766	27773	1641.11	1641.22	1641.33	1640.66	1640.81	1640.94
GI-4	6	34	72	28895	28917	28946	28869	28883	28898	1654.2	1654.47	1654.79	1653.78	1654.02	1654.25
GI-5.2	12	50	114	32510	32530	32574	32455	32480	32501	1690.1	1690.35	1690.72	1689.18	1689.6	1689.98
GI-7c	16	44	68	35491	35509	35522	35450	35464	35482	1723.34	1723.56	1723.72	1722.67	1722.9	1723.19
GI-8c	7	46	83	38215	38243	38266	38178	38196	38210	1758.88	1759.18	1759.4	1758.25	1758.56	1758.8
GI-10	3	17	44	41466	41475	41492	41445	41458	41465	1791.32	1791.43	1791.57	1791.06	1791.22	1791.31
GI-11	1	8	25	43346	43351	43364	43337	43343	43347	1810.21	1810.26	1810.36	1810.12	1810.18	1810.22
GI-12c	2	14	40	46860	46868	46885	46842	46855	46862	1846.21	1846.29	1846.43	1846.01	1846.16	1846.23
GI-14e	34	88	168	54241	54280	54331	54154	54193	54211	1912.11	1912.4	1912.78	1911.16	1911.63	1911.85
GI-15.1	7	49	95	55008	55036	55069	54968	54989	55003	1917.65	1917.84	1918.03	1917.27	1917.5	1917.62
GI-15.2	3	19	60	55782	55794	55814	55750	55775	55784	1923.21	1923.29	1923.42	1922.98	1923.17	1923.23
GI-16.2	13	30	55	58257	58268	58287	58230	58237	58246	1942.08	1942.16	1942.31	1941.78	1941.87	1941.97
GI-17.1c	17	30	44	59069	59079	59087	59041	59049	59055	1948.45	1948.52	1948.56	1948.18	1948.27	1948.33
GI-17.2	2	10	29	59460	59465	59475	59445	59455	59459	1951.48	1951.52	1951.58	1951.37	1951.44	1951.47
GI-18	60	184	257	64153	64242	64291	64014	64056	64122	1976.65	1977.05	1977.25	1975.71	1976.06	1976.49
GI-19.1	113	163	237	69683	69713	69768	69519	69553	69577	1996.94	1997.03	1997.19	1996.16	1996.36	1996.48
GI-19.2	4	16	34	72319	72327	72340	72304	72311	72317	2009.72	2009.76	2009.82	2009.65	2009.69	2009.71
GI-20c	17	54	105	76444	76463	76492	76380	76410	76433	2029.42	2029.53	2029.7	2028.97	2029.19	2029.34
GI-21.1e	8	52	156	84763	84795	84881	84718	84743	84759	2086.18	2086.44	2087.02	2085.86	2086.04	2086.15
GI-22g	69	149	225	90068	90123	90180	89935	89974	90018	2128.68	2129.01	2129.34	2127.7	2128.01	2128.33
GI-23.1	12	48	142	104046	104068	104130	103981	104020	104037	2186.99	2187.05	2187.24	2186.79	2186.91	2186.96

## Sheet: Ca2+
NGRIP logCa	Duration (5%)	Duration (50%)	Duration (95%)	t2 (5%)	t2 (50%)	t2 (95%)	t1 (5%)	t1 (50%)	t1 (95%)	d2 (5%)	d2 (50%)	d2 (95%)	d1 (5%)	d1 (50%)	d1 (95%)
Hol	31	42	63	11705	11712	11726	11661	11671	11676	1492.52	1492.75	1493.15	1490.52	1491	1491.25
GI-1e	33	53	99	14697	14708	14733	14632	14656	14666	1604.81	1605.08	1605.74	1602.05	1603.12	1603.59
GI-2.2	57	102	145	23400	23428	23459	23309	23326	23346	1794.49	1795.02	1795.63	1792.37	1792.79	1793.34
GI-3	20	29	42	27792	27797	27804	27761	27768	27776	1869.44	1869.54	1869.66	1868.47	1868.73	1869
GI-4	23	39	70	28901	28912	28933	28861	28874	28881	1891.59	1891.79	1892.16	1890.5	1890.88	1891.1
GI-5.2	36	61	98	32524	32540	32565	32463	32480	32492	1952.18	1952.45	1952.79	1950.49	1951.02	1951.42
GI-7c	10	43	72	35494	35507	35524	35448	35464	35485	2009.79	2010.05	2010.41	2008.55	2008.99	2009.56
GI-8c	18	39	89	38228	38239	38273	38182	38201	38212	2070.17	2070.37	2070.91	2068.95	2069.53	2069.84
GI-10	31	49	99	41483	41494	41527	41425	41444	41456	2124.48	2124.65	2125.13	2123.15	2123.7	2123.96
GI-11	1	51	149	43353	43366	43432	43281	43316	43352	2157.69	2157.88	2158.79	2156.1	2156.95	2157.68
GI-12c	23	64	98	46870	46896	46914	46813	46832	46848	2222.46	2222.83	2223.12	2221.24	2221.71	2222.06
GI-14e	10	23	53	54225	54233	54250	54195	54210	54216	2345.59	2345.7	2345.93	2345.01	2345.32	2345.43
GI-15.1	18	65	103	55004	55038	55072	54962	54973	54994	2355.39	2355.83	2356.2	2354.67	2354.88	2355.26
GI-15.2	2	106	170	55768	55831	55870	55693	55728	55766	2365.91	2366.71	2367.18	2364.62	2365.27	2365.89
GI-16.2	37	55	81	58288	58298	58316	58231	58244	58254	2402.68	2402.83	2403.08	2401.67	2401.97	2402.18
GI-17.1c	16	48	153	59073	59095	59155	58994	59047	59062	2414.92	2415.22	2415.97	2413.35	2414.45	2414.76
GI-17.2	28	73	137	59461	59483	59532	59379	59409	59441	2420.76	2421.02	2421.58	2419.18	2419.82	2420.46
GI-18	75	141	243	64139	64191	64264	64005	64052	64075	2466.29	2466.81	2467.43	2464.37	2465.17	2465.53
GI-19.1	58	144	244	69650	69704	69788	69525	69561	69604	2507.9	2508.31	2508.83	2506.41	2506.9	2507.41
GI-19.2	60	94	134	72359	72381	72406	72267	72287	72305	2536.16	2536.39	2536.63	2535.16	2535.4	2535.61
GI-20c	24	44	74	76459	76473	76483	76405	76429	76437	2579.38	2579.55	2579.66	2578.64	2578.98	2579.09
GI-21.1e	106	158	215	84834	84867	84899	84675	84710	84736	2688.29	2688.68	2689.05	2686.1	2686.63	2686.98
GI-22g	1	1	162	90045	90045	90102	89935	90044	90044	2746.59	2746.59	2747.18	2745.26	2746.58	2746.58
GI-23.1	37	143	241	104063	104155	104194	103916	104010	104069	2891.75	2892.69	2893.07	2890.19	2891.23	2891.81
NEEM logCa	Duration (5%)	Duration (50%)	Duration (95%)	t2 (5%)	t2 (50%)	t2 (95%)	t1 (5%)	t1 (50%)	t1 (95%)	d2 (5%)	d2 (50%)	d2 (95%)	d1 (5%)	d1 (50%)	d1 (95%)
Hol	29	47	69	11704	11711	11721	11650	11664	11677	1418.85	1419.02	1419.21	1417.02	1417.58	1418.02
GI-1e	7	29	146	14696	14707	14757	14608	14677	14691	1489.39	1489.54	1490.27	1487.17	1488.96	1489.29
GI-2.2	110	134	155	23410	23423	23437	23278	23288	23305	1598.87	1599	1599.15	1597.21	1597.33	1597.57
GI-3	14	25	42	27784	27790	27798	27754	27764	27771	1641.16	1641.25	1641.35	1640.55	1640.76	1640.9
GI-4	44	73	108	28921	28939	28962	28850	28867	28879	1654.51	1654.7	1654.94	1653.42	1653.75	1653.95
GI-5.2	14	23	41	32508	32514	32524	32481	32491	32495	1690.07	1690.16	1690.28	1689.62	1689.82	1689.91
GI-7c	49	72	97	35509	35522	35539	35438	35450	35462	1723.56	1723.72	1723.91	1722.47	1722.67	1722.86
GI-8c	50	97	157	38240	38272	38315	38154	38175	38193	1759.16	1759.45	1759.9	1757.79	1758.2	1758.51
GI-10	93	151	206	41520	41558	41590	41379	41407	41431	1791.8	1792.15	1792.4	1790.01	1790.46	1790.85
GI-11	52	81	145	43371	43389	43430	43280	43307	43323	1810.43	1810.57	1810.91	1809.33	1809.7	1809.93
GI-12c	38	68	101	46877	46899	46921	46816	46832	46843	1846.37	1846.53	1846.73	1845.66	1845.89	1846.02
GI-14e	19	26	48	54226	54229	54243	54193	54204	54209	1912	1912.03	1912.13	1911.63	1911.76	1911.82
GI-15.1	28	66	132	55011	55039	55107	54962	54972	54992	1917.67	1917.86	1918.24	1917.22	1917.32	1917.53
GI-15.2	84	153	210	55842	55889	55922	55702	55736	55773	1923.61	1923.89	1924.08	1922.54	1922.87	1923.16
GI-16.2	5	60	98	58248	58292	58330	58222	58232	58250	1941.99	1942.35	1942.6	1941.69	1941.8	1942.02
GI-17.1c	37	69	107	59078	59099	59124	59011	59030	59047	1948.51	1948.66	1948.81	1947.89	1948.06	1948.25
GI-17.2	72	100	143	59489	59508	59539	59389	59408	59423	1951.68	1951.79	1951.99	1950.74	1950.96	1951.12
GI-18	47	75	145	64132	64154	64201	64051	64079	64089	1976.54	1976.66	1976.88	1976.02	1976.24	1976.3
GI-19.2	50	60	80	72328	72333	72347	72264	72272	72280	2009.76	2009.79	2009.85	2009.43	2009.48	2009.52
GI-20c	6	7	8	76439	76440	76440	76432	76433	76434	2029.38	2029.39	2029.39	2029.34	2029.34	2029.35
GI-21.1e	2	115	237	84697	84835	84902	84635	84709	84771	2085.68	2086.72	2087.15	2085.14	2085.78	2086.25

## Sheet: Na+
NGRIP logNa	Duration (5%)	Duration (50%)	Duration (95%)	t2 (5%)	t2 (50%)	t2 (95%)	t1 (5%)	t1 (50%)	t1 (95%)	d2 (5%)	d2 (50%)	d2 (95%)	d1 (5%)	d1 (50%)	d1 (95%)
Holocene	38	78	107	11695	11714	11737	11624	11636	11665	1492.18	1492.79	1493.5	1488.37	1489.08	1490.73
GI-1e	86	132	182	14677	14703	14729	14537	14570	14602	1604.04	1604.96	1605.66	1597.1	1598.9	1600.61
GI-3	11	36	74	27781	27797	27814	27736	27761	27774	1869.17	1869.54	1869.8	1867.56	1868.47	1868.93
GI-5.2	17	65	130	32510	32538	32581	32443	32474	32497	1951.87	1952.41	1953.01	1949.88	1950.83	1951.6
GI-7c	7	34	92	35489	35501	35532	35436	35467	35485	2009.68	2009.94	2010.55	2008.2	2009.1	2009.56
GI-8c	32	99	178	38219	38243	38292	38105	38144	38193	2070.01	2070.43	2071.21	2066.39	2067.75	2069.28
GI-10	26	66	138	41473	41493	41543	41399	41428	41451	2124.32	2124.63	2125.4	2122.43	2123.23	2123.85
GI-11	74	155	230	43383	43438	43481	43243	43284	43316	2158.12	2158.87	2159.47	2155.17	2156.17	2156.95
GI-12c	29	69	119	46861	46880	46907	46784	46812	46836	2222.32	2222.62	2223.01	2220.38	2221.21	2221.79
GI-14e	1	31	78	54219	54229	54253	54172	54199	54218	2345.49	2345.66	2345.96	2344.44	2345.09	2345.47
GI-15.1	1	32	73	54993	55004	55041	54962	54973	54997	2355.24	2355.39	2355.86	2354.67	2354.88	2355.3
GI-15.2	27	109	178	55777	55824	55862	55674	55715	55755	2366.02	2366.61	2367.08	2364.26	2365.03	2365.73
GI-16.2	9	33	75	58265	58279	58307	58226	58246	58260	2402.33	2402.53	2402.96	2401.56	2402.02	2402.28
GI-17.1c	3	14	36	59068	59074	59084	59046	59059	59067	2414.85	2414.93	2415.06	2414.42	2414.7	2414.84
GI-17.2	22	64	153	59441	59465	59540	59376	59402	59425	2420.46	2420.81	2421.67	2419.1	2419.66	2420.13
GI-18	15	59	181	64099	64122	64201	64014	64063	64090	2465.84	2466.1	2466.9	2464.53	2465.35	2465.73
GI-19.1	37	86	159	69632	69665	69715	69548	69581	69602	2507.71	2508.04	2508.38	2506.72	2507.14	2507.39
GI-19.2	2	34	92	72333	72343	72375	72279	72309	72332	2535.89	2535.99	2536.33	2535.31	2535.65	2535.88
GI-20c	2	38	90	76449	76459	76480	76387	76421	76448	2579.25	2579.38	2579.63	2578.37	2578.87	2579.23
GI-21.1e	1	68	133	84748	84798	84844	84703	84731	84747	2687.13	2687.83	2688.42	2686.52	2686.91	2687.12
NEEM logNa	Duration (5%)	Duration (50%)	Duration (95%)	t2 (5%)	t2 (50%)	t2 (95%)	t1 (5%)	t1 (50%)	t1 (95%)	d2 (5%)	d2 (50%)	d2 (95%)	d1 (5%)	d1 (50%)	d1 (95%)
Holocene	20	69	135	11693	11721	11760	11617	11652	11678	1418.59	1419.21	1420.18	1415.75	1417.1	1418.06
GI-1e	108	179	272	14716	14757	14814	14529	14579	14617	1489.64	1490.27	1491.21	1484.87	1486.39	1487.4
GI-2.2	7	61	116	23330	23366	23404	23279	23307	23326	1597.9	1598.4	1598.82	1597.22	1597.59	1597.85
GI-3	6	42	205	27769	27793	27915	27695	27750	27773	1640.87	1641.28	1642.46	1639.39	1640.46	1640.94
GI-4	24	89	174	28888	28925	28972	28788	28836	28871	1654.09	1654.54	1655.03	1652.2	1653.13	1653.81
GI-5.2	3	22	127	32497	32510	32571	32442	32489	32499	1689.94	1690.1	1690.69	1688.97	1689.78	1689.97
GI-7c	18	69	105	35487	35519	35537	35425	35450	35473	1723.26	1723.69	1723.89	1722.23	1722.67	1723.06
GI-8c	8	44	117	38209	38229	38273	38149	38185	38206	1758.79	1759.04	1759.46	1757.7	1758.38	1758.73
GI-10	2	35	167	41455	41471	41558	41385	41437	41454	1791.18	1791.38	1792.15	1790.11	1790.94	1791.17
GI-11	20	73	162	43344	43376	43432	43261	43303	43330	1810.19	1810.47	1810.93	1809.08	1809.64	1810.04
GI-12c	16	52	114	46854	46874	46907	46787	46822	46841	1846.15	1846.34	1846.61	1845.19	1845.74	1846
GI-14e	1	27	139	54208	54223	54271	54122	54197	54218	1911.82	1911.97	1912.34	1910.83	1911.68	1911.92
GI-15.1	2	4	95	55004	55006	55077	54966	55002	55004	1917.63	1917.64	1918.07	1917.26	1917.62	1917.63
GI-15.2	3	68	207	55790	55823	55912	55693	55756	55788	1923.26	1923.49	1924.02	1922.45	1923.04	1923.25
GI-16.2	2	16	98	58246	58260	58355	58224	58244	58263	1941.97	1942.1	1942.78	1941.71	1941.94	1942.12
GI-17.1c	1	32	205	59053	59088	59183	58945	59045	59087	1948.32	1948.58	1949.15	1947.27	1948.23	1948.56
GI-17.2	6	105	202	59452	59505	59596	59376	59398	59452	1951.41	1951.77	1952.31	1950.57	1950.84	1951.41
GI-18	3	67	224	64089	64138	64237	63996	64074	64091	1976.3	1976.58	1977.03	1975.56	1976.2	1976.31
GI-19.2	25	60	250	72298	72319	72449	72173	72259	72284	2009.62	2009.72	2010.29	2008.8	2009.4	2009.55
GI-20c	5	57	200	76437	76453	76530	76321	76397	76432	2029.37	2029.47	2029.89	2028.49	2029.1	2029.34
GI-21.1e	8	122	246	84743	84812	84897	84614	84690	84760	2086.04	2086.56	2087.12	2084.97	2085.63	2086.16

## Sheet: AnnualLayer
NGRIP λ	Duration (5%)	Duration (50%)	Duration (95%)	t2 (5%)	t2 (50%)	t2 (95%)	t1 (5%)	t1 (50%)	t1 (95%)	d2 (5%)	d2 (50%)	d2 (95%)	d1 (5%)	d1 (50%)	d1 (95%)
Hol	8	50	95	11696	11714	11741	11642	11664	11690	1492.22	1492.79	1493.66	1489.37	1490.68	1491.94
GI-1e	41	108	192	14698	14722	14765	14566	14616	14661	1604.83	1605.43	1606.62	1598.68	1601.23	1603.35
GI-2.2	26	138	253	23384	23469	23555	23277	23330	23381	1794.19	1795.79	1797.28	1791.58	1792.89	1794.09
GI-3	5	23	50	27787	27800	27816	27763	27777	27785	1869.33	1869.6	1869.85	1868.55	1869.04	1869.29
GI-4	36	84	135	28911	28940	28976	28834	28857	28880	1891.77	1892.31	1892.9	1889.63	1890.4	1891.07
GI-5.2	15	46	80	32521	32537	32560	32475	32492	32511	1952.15	1952.4	1952.71	1950.86	1951.42	1951.89
GI-7c	49	109	184	35528	35567	35614	35421	35459	35487	2010.48	2011.17	2011.86	2007.78	2008.85	2009.61
GI-8c	9	51	105	38219	38240	38268	38158	38190	38212	2070.01	2070.4	2070.83	2068.19	2069.2	2069.84
GI-10	13	52	104	41474	41492	41528	41418	41440	41466	2124.34	2124.62	2125.15	2122.96	2123.6	2124.18
GI-11	10	37	97	43340	43357	43391	43290	43320	43334	2157.49	2157.75	2158.22	2156.31	2157.05	2157.38
GI-12c	37	70	109	46865	46883	46908	46795	46813	46833	2222.39	2222.66	2223.02	2220.69	2221.24	2221.74
GI-14e	6	35	81	54225	54240	54272	54185	54205	54221	2345.59	2345.79	2346.22	2344.76	2345.22	2345.53
GI-15.1	18	77	135	55009	55057	55094	54950	54980	54998	2355.45	2356.05	2356.42	2354.45	2355	2355.32
GI-15.2	22	93	215	55767	55809	55894	55669	55718	55750	2365.9	2366.43	2367.45	2364.17	2365.08	2365.64
GI-16.2	9	75	154	58260	58311	58375	58209	58238	58254	2402.28	2403.02	2403.85	2401.24	2401.84	2402.18
GI-17.1c	11	60	135	59072	59109	59165	59023	59049	59066	2414.91	2415.41	2416.1	2413.93	2414.49	2414.82
GI-17.2	9	62	125	59449	59477	59511	59379	59416	59442	2420.59	2420.94	2421.36	2419.18	2419.97	2420.48
