# Supplementary material for: The anatomy of past abrupt warmings recorded in Greenland ice
Source: Nat Commun. 2021 Apr 8;12:2106. doi: 10.1038/s41467-021-22241-w (PMC8032679; doi:10.1038/s41467-021-22241-w)
Supplement: Supplementary file 8 — Supplementary Code 1 [file 41467_2021_22241_MOESM8_ESM.zip]

Archive with 44 entries (44 files):
- SupplementaryCode1/rampfitting_example_script_excess.m
- SupplementaryCode1/html documentation and examples/ex_breakfit.md
- SupplementaryCode1/dispmtx.m
- SupplementaryCode1/animation.m
- SupplementaryCode1/html documentation and examples/ex_behappy.md
- SupplementaryCode1/private/subaxis.m
- SupplementaryCode1/private/parseArgs.m
- SupplementaryCode1/html documentation and examples/ex_rosenbrockbanana.m
- SupplementaryCode1/html documentation and examples/ex_behappy_01.png
- SupplementaryCode1/NGRIP_Ca_Holocene_onset.txt
- SupplementaryCode1/html documentation and examples/ex_breakfit_02.png
- SupplementaryCode1/html documentation and examples/ex_linefit_04.png
- SupplementaryCode1/html documentation and examples/ex_linefit.m
- SupplementaryCode1/html documentation and examples/ex_breakfit_01.png
- SupplementaryCode1/html documentation and examples/ex_behappy.m
- SupplementaryCode1/html documentation and examples/ex_rosenbrockbanana_02.png
- SupplementaryCode1/private/mxdom2md.xsl
- SupplementaryCode1/html documentation and examples/ex_linefit_05.png
- SupplementaryCode1/html documentation and examples/ex_breakfit_03.png
- SupplementaryCode1/html documentation and examples/ex_linefit.html
- SupplementaryCode1/NEEM_excess_8c_onset.txt
- SupplementaryCode1/NEEM_d18O_10_onset.txt
- SupplementaryCode1/html documentation and examples/ex_behappy.html
- SupplementaryCode1/eacorr.m
- SupplementaryCode1/README.md
- SupplementaryCode1/rampfitting_example_script.m
- SupplementaryCode1/NEEM_Na_14e_onset.txt
- SupplementaryCode1/html documentation and examples/ex_linefit_03.png
- SupplementaryCode1/html documentation and examples/ex_breakfit.m
- SupplementaryCode1/gwmcmc.m
- SupplementaryCode1/private/kde2d.m
- SupplementaryCode1/logLikeNonUniform.m
- SupplementaryCode1/private/publishexamples.m
- SupplementaryCode1/html documentation and examples/ex_rosenbrockbanana_01.png
- SupplementaryCode1/html documentation and examples/ex_breakfit.html
- SupplementaryCode1/html documentation and examples/ex_linefit_01.png
- SupplementaryCode1/html documentation and examples/ex_linefit_02.png
- SupplementaryCode1/ecornerplot.m
- SupplementaryCode1/logLikeNoAutocorr.m
- SupplementaryCode1/NGRIP_excess_8c_onset.txt
- SupplementaryCode1/html documentation and examples/ex_rosenbrockbanana.md
- SupplementaryCode1/LICENSE.txt
- SupplementaryCode1/html documentation and examples/ex_rosenbrockbanana.html
- SupplementaryCode1/html documentation and examples/ex_linefit.md
