# Supplementary material for: The anatomy of past abrupt warmings recorded in Greenland ice
Source: Nat Commun. 2021 Apr 8;12:2106. doi: 10.1038/s41467-021-22241-w (PMC8032679; doi:10.1038/s41467-021-22241-w)
Supplement: Supplementary file 8 — Supplementary Code 1 [file 41467_2021_22241_MOESM8_ESM.zip › SupplementaryCode1/rampfitting_example_script_excess.m]

%% Fitting a ramp function to a time series
% Supplement to
% E. Capron, S. O. Rasmussen, T. J. Popp, T. Erhardt, H. Fischer, A.
% Landais, J. B. Pedro, G. Vettoretti, A. Grinsted, V. Gkinis, B. Vaughn,
% A. Svensson, B. M. Vinther, J. W. C. White
% The anatomy of past abrupt warmings recorded in Greenland ice
% Nature Communications, 2021
% Corresponding author: E. Capron, emilie.capron@univ-grenoble-alpes.fr
% Questions about this script can also be made to S.O. Rasmussen, olander@nbi.ku.dk
% Questions about the GWMCMC method can also be made to A. Grinsted, aslak@nbi.ku.dk

clear

% Number of iterations in gwmcmc
iter = 3e6;

% Getting input data ready
%indata = load('NGRIP_excess_8c_onset.txt');
indata = load('NEEM_excess_8c_onset.txt');
t = indata(~isnan(indata(:,2)),1);
Y = indata(~isnan(indata(:,2)),2); 

% Define ramp change forward model:
forwardmodel=@(t,m)interp1q([t(1);m(1)-m(2)/2;m(1)+m(2)/2;t(end)],[m(3);m(3);m(3)+m(4);m(3)+m(4)],t(:));

% Make an initial guess for the model parameters.
% Model parameters:
% 1: midpoint of ramp, t_mid
% 2: duration of ramp
% 3: data value before ramp, Y_1
% 4: height of ramp, h_ramp
% 5: log(sigma)
m0 = [median(t) (t(end)-t(1))/10 mean(Y) std(Y)/10]';
sigma = std(Y-forwardmodel(t,m0));
m0 = [m0; log(sigma)];

% Likelihood
% We assume the data are normally distributed around the forward model.

% First we define a helper function equivalent to calling log(normpdf(x,mu,sigma))
% but has higher precision because it avoids truncation errors associated with calling log(exp(xxx)).
lognormpdf = @(x,mu,sigma)-0.5*((x-mu)./sigma).^2  -log(sqrt(2*pi).*sigma);

% Prior information
logPfun = [];
logPfun{end+1} = @(m)m(2)>0;
logPfun{end+1} = @(m)m(2)<abs(max(t)-min(t));
logPfun{end+1} = @(m)(m(1)-m(2)/2)>0.9*min(t)+0.1*max(t); % Ramp kink points not to occupy the outer 10% of the data interval
logPfun{end+1} = @(m)(m(1)+m(2)/2)<0.1*min(t)+0.9*max(t);
logPfun{end+1} = @(m)m(3)>min(Y) & m(3)<max(Y);
logPfun{end+1} = @(m)abs(m(4))<abs(min(Y)-max(Y));
logPfun{end+1} = @(m)lognormpdf(m(5),log(std(Y)), 2);

% Defining the likelihood function
logPfun{end+1} = @(m)logLikeNoAutocorr(forwardmodel(t,m)-Y, exp(m(5)));

% Find the posterior distribution using GWMCMC. We apply the MCMC hammer to draw samples from the posterior.
% First we initialize the ensemble of walkers in a small gaussian ball 
% around the m0 estimate. 
ball = rand(length(m0),30)-0.5;
ball(5,:) = ball(5,:)*0.1;
mball = bsxfun(@plus,m0,ball);
% Sometimes gives an error due to unfortunate initialization ... then just try again :o)

% Apply the hammer:
% Draw samples from the posterior. 
m = gwmcmc(mball,logPfun,iter,'burnin',.3,'stepsize',2);

% Plot the auto-correlation function and determine the effective sample size.
figure
[C,lags,ESS] = eacorr(m);
plot(lags,C,'.-',lags([1 end]),[0 0],'k', 'linewidth', 1);
grid on
xlabel('lags')
ylabel('autocorrelation');
text(lags(end),0,sprintf('Effective Sample Size (ESS): %.0f_ ',ceil(mean(ESS))),'verticalalignment','bottom','horizontalalignment','right')
title('Markov Chain Auto Correlation');
legend({'t_{mid}' 'duration' 'Y_1' 'h_{ramp}' 'log(\sigma)' '\tau'})

% Corner plot of parameters
% The corner plot shows a bi-modal distribution with two different places you might place the 
% kink in the trend-change model. 
figure
ecornerplot(m,'ks',true,'color',[.6 .35 .3],'names',{'t_{mid}' 'duration' 'Y_1' 'h_{ramp}' 'log(\sigma)' '\tau'})

% Plot of posterior fit
figure
m = m(:,:)'; %flatten the chain

%make a 2d histogram of forwardmodel of the posterior samples
try
    ygrid=linspace(min(Y),max(Y),200);
    tgrid=linspace(min(t),max(t),500);
    Ycount=zeros(length(ygrid),length(tgrid));
    for kk=1:1000
        r=ceil(rand*size(m,1));
        Ymodel=forwardmodel(tgrid,m(r,:));
        Ybin=max(round((Ymodel-ygrid(1))*length(ygrid)/(ygrid(end)-ygrid(1))),1);
        for jj=1:length(tgrid)
            Ycount(Ybin(jj),jj)	=Ycount(Ybin(jj),jj)+1;
        end
    end
    Ycount(Ycount==0)=nan;
    h=imagesc(Ycount,'Xdata',tgrid,'Ydata',ygrid);
    axis xy
end

hold on

h=plot(t,Y,'ks','markersize',5);

h(2)=plot(tgrid,forwardmodel(tgrid,median(m)),'color',[.6 .45 .3],'linewidth',2);

axis tight
legend(h,'Data','Median Model','location','best')
colormap(flipud(hot))

% Summary statistics
dispmtx(prctile(m,[5 50 95]),'%8.2f',{'t_{mid}' 'duration' 'Y_1' 'h_{ramp}' 'logsigma'},{'5%' '50%' '95%'})
% Or in terms of t1 and t2
dispmtx(prctile([m(:,1)+m(:,2)/2 m(:,1)-m(:,2)/2],[5 50 95]),'%8.2f',{'t_2)' 't_1'},{'5%' '50%' '95%'})
