# Supplementary material for: The anatomy of past abrupt warmings recorded in Greenland ice
Source: Nat Commun. 2021 Apr 8;12:2106. doi: 10.1038/s41467-021-22241-w (PMC8032679; doi:10.1038/s41467-021-22241-w)
Supplement: Supplementary file 8 — Supplementary Code 1 [file 41467_2021_22241_MOESM8_ESM.zip › SupplementaryCode1/dispmtx.m]

function dispmtx(M,varargin)
% Show the contents of a matrix in a nicely formatted way with headers.
%
% USAGE: dispmtx(M[,fmt][,colsize],[colhead{:}],[rowread{:}])
%
% Example: dispmtx(randn(3,2),{'col1' 'col2'},{'row1' 'row2' 'row3'})
%
% 
%
% Aslak Grinsted apr2004


varargin{6}=[]; %---so that i don't have to check on length all the time.
if ischar(varargin{1})&&(size(varargin{1},1)==1) 
    fmt=varargin{1};
    varargin(1)=[];
else
    %----autofmt----
    sp=max(floor(2.5-log10(nanstd(M(:)))),0);
    mx=max(ceil(log10(nanmax(abs(M(:))))),1)+any(M(:)<0);
    fmt=sprintf('%%%i.%if',mx,sp);
end

if isnumeric(varargin{1})&&(numel(varargin{1})==1) 
    lc=varargin{1}; %length of column
    varargin(1)=[];
else
    lc=length(sprintf(fmt,max(abs(M(:)))))+1+any(M(:)<0); %determine lc by length of FMT
end


rowhead=strvcat(varargin{2}); %#ok
rowheadwidth=size(rowhead,2)+1;
rowheadspaces=[zeros(1,rowheadwidth)+32 ''];


colhead=varargin{1};
if ~isempty(colhead)
    colhead=strvcat(colhead); %#ok
    if (size(colhead,2)>=lc)
        colhead=colhead(:,1:(lc-1)); %truncate
    end
    colhead=cellstr(colhead);
    disp([rowheadspaces sprintf(['%' num2str(lc) 's'],colhead{:})]);
end

colwidth=ones(1,size(M,2))*lc;
colidx=cumsum(colwidth)+rowheadwidth-lc;

for ii=1:size(M,1)
    srow=[zeros(1,colidx(end)+lc)+32 '']; %spaced string
    if ii<=size(rowhead,1)
        srow(1:size(rowhead,2))=rowhead(ii,:);
    end
    for jj=1:size(M,2)
        if ~isnan(M(ii,jj))
            s=sprintf(fmt,M(ii,jj));
        else
            s='';
        end
        if length(s)>=lc
            s=[s(1:(lc-2)) '?'];
        end
        s=sprintf(['%' num2str(lc) 's'],s);
        srow(1,colidx(jj)+(1:lc))=s;
    end
    disp(srow)
end
