# Supplementary material for: The anatomy of past abrupt warmings recorded in Greenland ice
Source: Nat Commun. 2021 Apr 8;12:2106. doi: 10.1038/s41467-021-22241-w (PMC8032679; doi:10.1038/s41467-021-22241-w)
Supplement: Supplementary file 8 — Supplementary Code 1 [file 41467_2021_22241_MOESM8_ESM.zip › SupplementaryCode1/html documentation and examples/ex_rosenbrockbanana.m]

%% The MCMC hammer
%
% GWMCMC is an implementation of the Goodman and Weare 2010 Affine
% invariant ensemble Markov Chain Monte Carlo (MCMC) sampler. MCMC sampling
% enables bayesian inference. The problem with many traditional MCMC samplers
% is that they can have slow convergence for badly scaled problems, and that
% it is difficult to optimize the random walk for high-dimensional problems.
% This is where the GW-algorithm really excels as it is affine invariant. It
% can achieve much better convergence on badly scaled problems. It is much
% simpler to get to work straight out of the box, and for that reason it
% truly deserves to be called the MCMC hammer.
%
% See also:
% <http://astrobites.org/2012/02/20/code-you-can-use-the-mcmc-hammer/>
%

%% Rosenbrock: A badly scaled example
%
% A classical difficult low dimensional problem is the rosenbrock density.
% It is defined by the following log-probability function:
%

logPfun=@(m) -(100*(m(2,:)-m(1,:).^2).^2 +(1-m(1,:)).^2)/20;

%lets visualize it:
close all
[X,Y]=meshgrid(-4:.01:6,-1:.02:34);
Z=logPfun([X(:) Y(:)]'); Z=reshape(Z,size(X));
contour(X,Y,exp(Z))
colormap(parula)
title('The Rosenbrock banana')
xlim([-4 6])
ylim([-1 34])

%% Apply the MCMC hammer:
%
% Now we apply the Goodman & Weare MCMC sampler and plot the results on top
%

M=2; %number of model parameters
Nwalkers=40; %number of walkers/chains.
minit=randn(M,Nwalkers);
tic
models=gwmcmc(minit, logPfun,100000,'StepSize',30,'burnin',.2);
toc


%flatten the chain: analyze all the chains as one

models=models(:,:);

%plot the results

hold on
plot(models(1,:),models(2,:),'k.')

legend('Rosenbrock','GWMCMC samples','location','northwest')


%% References:
% * Goodman & Weare (2010), Ensemble Samplers With Affine Invariance, Comm. App. Math. Comp. Sci., Vol. 5, No. 1, 65�80
% * Foreman-Mackey, Hogg, Lang, Goodman (2013), emcee: The MCMC Hammer, arXiv:1202.3665
%
% -Aslak Grinsted 2015
