# Supplementary material for: The anatomy of past abrupt warmings recorded in Greenland ice
Source: Nat Commun. 2021 Apr 8;12:2106. doi: 10.1038/s41467-021-22241-w (PMC8032679; doi:10.1038/s41467-021-22241-w)
Supplement: Supplementary file 8 — Supplementary Code 1 [file 41467_2021_22241_MOESM8_ESM.zip › SupplementaryCode1/NGRIP_Ca_Holocene_onset.txt]

11453	31.956
11454	24.371
11455	21.451
11456	23.137
11457	14.994
11458	32.536
11459	25.637
11460	28.013
11461	21.768
11462	21.760
11463	20.820
11464	12.821
11465	20.099
11466	23.251
11467	12.415
11468	21.804
11469	29.046
11470	23.919
11471	20.743
11472	15.752
11473	13.606
11474	13.356
11475	16.465
11476	18.709
11477	18.800
11478	34.042
11479	13.556
11480	13.486
11481	17.378
11482	16.808
11483	10.521
11484	14.692
11485	19.041
11486	14.779
11487	15.138
11488	20.389
11489	14.214
11490	15.917
11491	14.841
11492	23.265
11493	24.057
11494	27.562
11495	28.152
11496	15.475
11497	15.493
11498	22.556
11499	13.997
11500	34.321
11501	21.654
11502	18.265
11503	15.411
11504	9.830
11505	17.309
11506	21.013
11507	10.082
11508	82.382
11509	80.881
11510	15.982
11511	24.140
11512	10.862
11513	9.882
11514	10.784
11515	2.929
11516	7.583
11517	11.914
11518	12.085
11519	8.340
11520	15.059
11521	33.373
11522	14.664
11523	7.456
11524	10.204
11525	12.175
11526	12.037
11527	10.542
11528	10.518
11529	9.963
11530	15.690
11531	10.266
11532	4.806
11533	5.887
11534	12.087
11535	6.265
11536	7.141
11537	5.710
11538	7.885
11539	9.227
11540	11.484
11541	9.038
11542	12.851
11543	11.708
11544	16.878
11545	9.742
11546	11.278
11547	9.559
11548	11.788
11549	11.696
11550	12.813
11551	13.883
11552	8.494
11553	9.658
11554	4.803
11555	10.562
11556	13.888
11557	9.047
11558	4.478
11559	7.131
11560	11.172
11561	NaN
11562	NaN
11563	NaN
11564	NaN
11565	NaN
11566	NaN
11567	NaN
11568	NaN
11569	NaN
11570	NaN
11571	45.630
11572	18.801
11573	8.535
11574	17.596
11575	14.429
11576	17.680
11577	15.064
11578	10.517
11579	12.832
11580	18.286
11581	12.751
11582	16.578
11583	12.053
11584	15.785
11585	17.500
11586	11.826
11587	10.072
11588	13.150
11589	15.120
11590	11.578
11591	12.969
11592	13.267
11593	18.054
11594	19.000
11595	10.746
11596	15.240
11597	12.976
11598	16.936
11599	27.001
11600	18.305
11601	22.309
11602	19.535
11603	18.292
11604	15.685
11605	20.169
11606	13.303
11607	16.910
11608	20.437
11609	16.694
11610	17.109
11611	16.782
11612	12.270
11613	20.437
11614	18.373
11615	16.432
11616	18.606
11617	15.688
11618	14.655
11619	19.994
11620	14.556
11621	14.316
11622	13.760
11623	16.318
11624	16.716
11625	19.257
11626	14.372
11627	11.908
11628	12.855
11629	17.023
11630	15.613
11631	12.952
11632	18.770
11633	17.477
11634	14.487
11635	16.119
11636	24.021
11637	20.813
11638	20.756
11639	18.800
11640	19.192
11641	15.429
11642	18.861
11643	16.442
11644	36.317
11645	20.956
11646	20.298
11647	18.999
11648	21.430
11649	29.757
11650	16.477
11651	25.122
11652	24.423
11653	19.372
11654	23.607
11655	29.687
11656	39.758
11657	21.769
11658	22.840
11659	23.375
11660	19.363
11661	6.585
11662	7.179
11663	12.392
11664	12.672
11665	10.539
11666	19.480
11667	49.653
11668	12.366
11669	12.705
11670	10.368
11671	10.803
11672	5.598
11673	12.891
11674	6.799
11675	19.345
11676	22.817
11677	22.573
11678	13.971
11679	12.925
11680	60.964
11681	68.740
11682	34.154
11683	32.424
11684	83.119
11685	52.946
11686	38.724
11687	45.362
11688	40.972
11689	25.851
11690	21.982
11691	33.167
11692	25.706
11693	51.591
11694	62.510
11695	52.391
11696	50.137
11697	55.990
11698	62.869
11699	59.651
11700	50.083
11701	66.741
11702	81.291
11703	52.430
11704	40.462
11705	72.877
11706	84.683
11707	89.930
11708	178.044
11709	120.292
11710	146.109
11711	96.423
11712	105.693
11713	98.335
11714	83.609
11715	85.777
11716	78.867
11717	95.776
11718	93.165
11719	63.969
11720	67.813
11721	78.523
11722	123.952
11723	121.645
11724	78.563
11725	62.568
11726	101.436
11727	134.608
11728	97.850
11729	90.669
11730	61.327
11731	60.337
11732	73.823
11733	107.465
11734	121.177
11735	72.634
11736	117.138
11737	94.849
11738	63.418
11739	63.658
11740	84.231
11741	112.634
11742	131.976
11743	102.450
11744	82.570
11745	135.247
11746	167.952
11747	124.638
11748	162.722
11749	135.043
11750	124.472
11751	97.971
11752	86.650
11753	149.991
11754	121.958
11755	115.885
11756	94.570
11757	89.193
11758	95.956
11759	84.326
11760	95.436
11761	130.675
11762	93.034
11763	86.189
11764	83.618
11765	94.937
11766	55.696
11767	50.905
11768	62.091
11769	107.508
11770	158.169
11771	103.830
11772	90.716
11773	131.481
11774	71.491
11775	83.445
11776	81.625
11777	61.137
11778	115.310
11779	123.677
11780	106.014
11781	77.760
11782	140.931
11783	42.365
11784	50.172
11785	41.175
11786	73.737
11787	96.288
11788	79.051
11789	129.590
11790	113.601
11791	117.609
11792	133.315
11793	276.916
11794	258.506
11795	115.337
11796	134.633
11797	175.743
11798	112.078
11799	101.589
11800	120.820
11801	118.439
11802	192.722
11803	101.161
11804	106.050
11805	120.052
11806	128.723
11807	115.758
11808	87.769
11809	102.977
11810	103.879
11811	101.021
11812	90.591
11813	87.633
11814	99.091
11815	79.144
11816	103.171
11817	117.442
11818	151.492
11819	121.268
11820	83.578
11821	102.665
11822	87.353
11823	119.527
11824	123.563
11825	135.339
11826	105.949
11827	91.290
11828	120.905
11829	119.966
11830	106.242
11831	137.344
11832	102.960
11833	101.301
11834	97.052
11835	112.137
11836	88.191
11837	97.537
11838	69.370
11839	120.890
11840	81.698
11841	180.052
11842	229.839
11843	145.832
11844	114.357
11845	138.543
11846	140.193
11847	132.575
11848	132.901
11849	133.356
11850	103.881
11851	125.512
11852	78.974
11853	91.525
11854	178.619
11855	92.639
11856	61.734
11857	128.160
11858	159.616
11859	126.103
11860	94.677
11861	91.328
11862	108.390
11863	148.738
11864	133.502
11865	78.520
11866	82.154
11867	84.719
11868	125.676
11869	83.078
11870	85.199
11871	131.998
11872	202.018
11873	112.309
11874	116.823
11875	144.917
11876	114.118
11877	83.055
11878	88.223
11879	149.279
11880	159.619
11881	140.628
11882	150.338
11883	143.685
11884	118.656
11885	136.802
11886	128.635
11887	127.436
11888	126.358
11889	108.855
11890	104.943
11891	111.799
11892	104.177
11893	106.067
11894	131.311
11895	99.894
11896	78.776
11897	119.500
11898	94.537
11899	97.246
11900	91.087
11901	144.910
11902	156.612
11903	148.101
11904	128.686
11905	221.816
11906	98.068
11907	147.158
11908	NaN
11909	50.124
11910	85.535
11911	120.898
11912	108.192
11913	125.361
11914	219.379
11915	145.889
11916	156.800
11917	153.070
11918	146.767
11919	111.059
11920	99.399
11921	97.641
11922	124.823
11923	136.705
11924	86.280
11925	205.610
11926	166.993
11927	166.675
11928	203.615
11929	191.638
11930	149.529
11931	184.684
11932	181.871
11933	173.107
11934	175.437
11935	154.923
11936	161.794
11937	148.546
11938	132.957
11939	90.258
11940	143.963
11941	122.130
11942	162.360
11943	168.143
11944	179.811
11945	98.525
11946	134.560
11947	138.183
11948	128.854
11949	121.044
11950	223.962
11951	239.193
11952	87.356
11953	95.104
