# Supplementary material for: The anatomy of past abrupt warmings recorded in Greenland ice
Source: Nat Commun. 2021 Apr 8;12:2106. doi: 10.1038/s41467-021-22241-w (PMC8032679; doi:10.1038/s41467-021-22241-w)
Supplement: Supplementary file 8 — Supplementary Code 1 [file 41467_2021_22241_MOESM8_ESM.zip › SupplementaryCode1/html documentation and examples/ex_linefit.m]

%% Fitting a line
%
% This demo follows the linefit example of EMCEE for python.
% See full description here: http://dan.iel.fm/emcee/current/user/line/
%
%

%% Generate synthetic data
%
% First we generate some noisy data which falls on a line. We know the true
% parameters of the line and the parameters of the noise added to the
% observations.
%
% In this surrogate data there are two sources of uncertainty. One source
% with known variance (yerr), and another multiplicative uncertainty with
% unknown variance.


% This is the true model parameters used to generate the noise
m_true = [-0.9594;4.294;log(0.534)]

N = 50;
x = sort(10*rand(1,N));
yerr = 0.1+0.5*rand(1,N);
y = m_true(1)*x+m_true(2);
y = y + abs(exp(m_true(3))*y) .* randn(1,N);
y = y + yerr .* randn(1,N);


close all %close all figures
errorbar(x,y,yerr,'ks','markerfacecolor',[1 1 1]*.4,'markersize',4);
axis tight


%% Least squares fit
%
% lscov can be used to fit a straight line to the data assuming that the
% errors in yerr are correct. Notice how this results in very optimistic
% uncertainties on the slope and intercept. This is because this method
% only accounts for the known source of error.
%

[m_lsq,sigma_mlsq,MSE]=lscov([x;ones(size(x))]',y',diag(yerr.^2));
sigma_m_lsq=sigma_mlsq/sqrt(MSE); %see help on lscov
m_lsq
sigma_m_lsq

hold on
plot(x,polyval(m_lsq,x),'b--','linewidth',2)
legend('Data','LSQ fit')

%% Likelihood
%
% We define a likelihood function consistent with how the data was generated, and
% then we use fminsearch to find the max-likelihood fit of the model to the data.
%

% First we define a helper function equivalent to calling log(normpdf(x,mu,sigma))
% but has higher precision because it avoids truncation errors associated with calling
% log(exp(xxx)).
lognormpdf=@(x,mu,sigma)-0.5*((x-mu)./sigma).^2  -log(sqrt(2*pi).*sigma);

forwardmodel=@(m)m(1)*x + m(2);
variancemodel=@(m) yerr.^2 + (forwardmodel(m)*exp(m(3))).^2;

logLike=@(m)sum(lognormpdf(y,forwardmodel(m),sqrt(variancemodel(m))));

m_maxlike=fminsearch(@(m)-logLike(m),[polyfit(x,y,1) 0]');

%% Prior information
%
% Here we formulate our prior knowledge about the model parameters. Here we use
% flat priors within a hard limits for each of the 3 model parameters.
% GWMCMC allows you to specify these kinds of priors as logical expressions.
%

logprior =@(m) (m(1)>-5)&&(m(1)<0.5) && (m(2)>0)&&(m(2)<10) && (m(3)>-10)&&(m(3)<1) ;

%% Find the posterior distribution using GWMCMC
%
% Now we apply the MCMC hammer to draw samples from the posterior.
%
%

% first we initialize the ensemble of walkers in a small gaussian ball
% around the max-likelihood estimate.
minit=bsxfun(@plus,m_maxlike,randn(3,100)*0.01);

%% Apply the hammer:
%
% Draw samples from the posterior
%
tic
m=gwmcmc(minit,{logprior logLike},100000,'ThinChain',5,'burnin',.2);
toc


%% Auto-correlation function
%


figure
[C,lags,ESS]=eacorr(m);
plot(lags,C,'.-',lags([1 end]),[0 0],'k');
grid on
xlabel('lags')
ylabel('autocorrelation');
text(lags(end),0,sprintf('Effective Sample Size (ESS): %.0f_ ',ceil(mean(ESS))),'verticalalignment','bottom','horizontalalignment','right')
title('Markov Chain Auto Correlation')

%% Corner plot of parameters
%

figure
ecornerplot(m,'ks',true,'color',[.6 .35 .3])

%% Plot of posterior fit
%

figure
m=m(:,:)'; %flatten the chain

%plot 100 samples...
for kk=1:100
    r=ceil(rand*size(m,1));
    h=plot(x,forwardmodel(m(r,:)),'color',[.6 .35 .3].^.3);
    hold on
end
h(2)=errorbar(x,y,yerr,'ks','markerfacecolor',[1 1 1]*.4,'markersize',4);

h(4)=plot(x,forwardmodel(m_lsq),'b--','linewidth',2);
h(3)=plot(x,forwardmodel(median(m)),'color',[.6 .35 .3],'linewidth',3);
h(5)=plot(x,forwardmodel(m_true),'r','linewidth',2);

axis tight
legend(h,'Samples from posterior','Data','GWMCMC median','LSQ fit','Truth')
