# Supplementary material for: The anatomy of past abrupt warmings recorded in Greenland ice
Source: Nat Commun. 2021 Apr 8;12:2106. doi: 10.1038/s41467-021-22241-w (PMC8032679; doi:10.1038/s41467-021-22241-w)
Supplement: Supplementary file 8 — Supplementary Code 1 [file 41467_2021_22241_MOESM8_ESM.zip › SupplementaryCode1/NEEM_excess_8c_onset.txt]

   3.8100669e+04   6.8200000e+00
   3.8103199e+04   4.4800000e+00
   3.8105653e+04   5.7400000e+00
   3.8107974e+04   6.4300000e+00
   3.8110385e+04   7.1200000e+00
   3.8113254e+04   6.8200000e+00
   3.8115285e+04   5.2200000e+00
   3.8117999e+04   6.2400000e+00
   3.8120451e+04   5.9000000e+00
   3.8122959e+04   6.9600000e+00
   3.8126379e+04   6.7400000e+00
   3.8128788e+04   7.2600000e+00
   3.8131233e+04   5.0100000e+00
   3.8133528e+04   2.7600000e+00
   3.8135507e+04   6.4000000e+00
   3.8137581e+04   2.8800000e+00
   3.8140155e+04   7.5000000e+00
   3.8142137e+04   6.7000000e+00
   3.8144843e+04   4.9800000e+00
   3.8147723e+04   6.3200000e+00
   3.8150072e+04   6.2700000e+00
   3.8152682e+04   6.2200000e+00
   3.8155573e+04   4.1400000e+00
   3.8158323e+04   9.1200000e+00
   3.8161586e+04   4.7600000e+00
   3.8163997e+04   9.7800000e+00
   3.8166352e+04   4.7200000e+00
   3.8168487e+04   5.2600000e+00
   3.8170785e+04   5.0200000e+00
   3.8173657e+04   5.1600000e+00
   3.8176564e+04   5.0200000e+00
   3.8179625e+04   5.4000000e+00
   3.8182469e+04   6.5000000e+00
   3.8184932e+04   7.2400000e+00
   3.8188015e+04   5.9000000e+00
   3.8191468e+04   4.2800000e+00
   3.8193777e+04   5.8800000e+00
   3.8197198e+04   6.7800000e+00
   3.8199438e+04   6.7600000e+00
   3.8202679e+04   5.4400000e+00
   3.8205570e+04   6.0800000e+00
   3.8208357e+04   5.3600000e+00
   3.8211426e+04   7.4200000e+00
   3.8214375e+04   1.0240000e+01
   3.8218119e+04   8.9200000e+00
   3.8223013e+04   7.1600000e+00
   3.8227473e+04   7.9200000e+00
   3.8232259e+04   8.7200000e+00
   3.8236629e+04   9.6800000e+00
   3.8242336e+04   9.5400000e+00
   3.8247050e+04   1.0120000e+01
   3.8251743e+04   1.1100000e+01
   3.8257516e+04   9.3600000e+00
   3.8262784e+04   8.1600000e+00
   3.8268796e+04   9.2200000e+00
   3.8274429e+04   1.1520000e+01
   3.8279705e+04   8.6200000e+00
   3.8285621e+04   9.3200000e+00
   3.8290832e+04   9.5400000e+00
   3.8296373e+04   8.7200000e+00
   3.8301141e+04   1.0440000e+01
   3.8305250e+04   1.0760000e+01
   3.8308942e+04   8.8200000e+00
   3.8313002e+04   9.2200000e+00
   3.8318312e+04   9.1400000e+00
   3.8322817e+04   9.2800000e+00
   3.8327468e+04   7.6800000e+00
   3.8332064e+04   9.3600000e+00
   3.8337100e+04   1.0380000e+01
   3.8341342e+04   1.0340000e+01
   3.8344757e+04   9.1400000e+00
   3.8349908e+04   8.4400000e+00
   3.8354011e+04   9.9400000e+00
   3.8358706e+04   1.0200000e+01
   3.8364400e+04   1.0820000e+01
   3.8369592e+04   9.5200000e+00
   3.8374889e+04   9.5400000e+00
   3.8379172e+04   1.0240000e+01
   3.8384097e+04   1.1190000e+01
   3.8389909e+04   1.2140000e+01
   3.8395370e+04   1.1520000e+01
   3.8400638e+04   8.7000000e+00
   3.8406094e+04   9.1600000e+00
   3.8411381e+04   1.0560000e+01
   3.8416524e+04   1.0260000e+01
   3.8422647e+04   1.0760000e+01
   3.8427413e+04   9.6200000e+00
   3.8432959e+04   1.0200000e+01
   3.8437729e+04   8.5000000e+00
   3.8441530e+04   9.8600000e+00
   3.8447277e+04   9.8900000e+00
   3.8452372e+04   9.9200000e+00
   3.8456788e+04   1.0120000e+01
   3.8461204e+04   1.0020000e+01
   3.8466843e+04   1.1140000e+01
