# Supplementary material for: The anatomy of past abrupt warmings recorded in Greenland ice
Source: Nat Commun. 2021 Apr 8;12:2106. doi: 10.1038/s41467-021-22241-w (PMC8032679; doi:10.1038/s41467-021-22241-w)
Supplement: Supplementary file 8 — Supplementary Code 1 [file 41467_2021_22241_MOESM8_ESM.zip › SupplementaryCode1/NEEM_d18O_10_onset.txt]

   4.1210432e+04  -3.9490000e+01
   4.1214262e+04  -4.0320000e+01
   4.1218831e+04  -4.0530000e+01
   4.1222946e+04  -3.6000000e+01
   4.1226388e+04  -3.9390000e+01
   4.1229996e+04  -3.8580000e+01
   4.1234629e+04  -3.8190000e+01
   4.1238600e+04  -3.7725000e+01
   4.1242711e+04  -3.7260000e+01
   4.1245804e+04  -3.6830000e+01
   4.1249465e+04  -3.5690000e+01
   4.1252516e+04  -3.9700000e+01
   4.1255860e+04  -3.8560000e+01
   4.1259820e+04  -3.8560000e+01
   4.1263464e+04  -3.9080000e+01
   4.1268398e+04  -3.9330000e+01
   4.1271376e+04  -4.0220000e+01
   4.1273996e+04  -4.2470000e+01
   4.1277801e+04  -3.9700000e+01
   4.1281439e+04  -3.8310000e+01
   4.1285489e+04  -3.8240000e+01
   4.1288821e+04  -3.5800000e+01
   4.1292447e+04  -3.8060000e+01
   4.1296020e+04  -3.8630000e+01
   4.1299614e+04  -4.0590000e+01
   4.1303534e+04  -3.8570000e+01
   4.1307169e+04  -3.8260000e+01
   4.1311925e+04  -3.7110000e+01
   4.1314732e+04  -3.8870000e+01
   4.1318554e+04  -3.9510000e+01
   4.1323765e+04  -3.9780000e+01
   4.1327630e+04  -3.8670000e+01
   4.1331399e+04  -3.7560000e+01
   4.1335375e+04  -3.9670000e+01
   4.1338195e+04  -3.8460000e+01
   4.1341569e+04  -3.7720000e+01
   4.1345547e+04  -3.8680000e+01
   4.1350049e+04  -3.8280000e+01
   4.1354021e+04  -3.8620000e+01
   4.1357240e+04  -3.7590000e+01
   4.1360853e+04  -3.9030000e+01
   4.1364298e+04  -3.7270000e+01
   4.1367857e+04  -3.7600000e+01
   4.1371563e+04  -3.9430000e+01
   4.1376498e+04  -3.8920000e+01
   4.1380142e+04  -3.7940000e+01
   4.1383369e+04  -3.9130000e+01
   4.1386385e+04  -3.9090000e+01
   4.1389750e+04  -3.8500000e+01
   4.1392794e+04  -3.8740000e+01
   4.1395702e+04  -3.7580000e+01
   4.1398595e+04  -3.8960000e+01
   4.1401961e+04  -3.8170000e+01
   4.1404999e+04  -3.7340000e+01
   4.1407893e+04  -3.5850000e+01
   4.1411687e+04  -3.7200000e+01
   4.1415217e+04  -3.8230000e+01
   4.1417680e+04  -3.8220000e+01
   4.1420759e+04  -3.7720000e+01
   4.1424541e+04  -3.9570000e+01
   4.1427653e+04  -3.8540000e+01
   4.1429735e+04  -3.8070000e+01
   4.1432869e+04  -3.8550000e+01
   4.1436267e+04  -3.6670000e+01
   4.1439128e+04  -3.8570000e+01
   4.1442096e+04  -3.9600000e+01
   4.1446393e+04  -4.1100000e+01
   4.1450295e+04  -4.1100000e+01
   4.1454207e+04  -4.0670000e+01
   4.1458757e+04  -4.2790000e+01
   4.1462758e+04  -4.0700000e+01
   4.1466262e+04  -4.1680000e+01
   4.1470425e+04  -4.2720000e+01
   4.1474994e+04  -4.4780000e+01
   4.1479934e+04  -4.2600000e+01
   4.1485892e+04  -4.1870000e+01
   4.1492570e+04  -4.1280000e+01
   4.1499387e+04  -4.2000000e+01
   4.1504740e+04  -4.2800000e+01
   4.1511235e+04  -3.9810000e+01
   4.1516638e+04  -4.1670000e+01
   4.1522584e+04  -4.3420000e+01
   4.1527960e+04  -4.4060000e+01
   4.1533014e+04  -4.3930000e+01
   4.1537919e+04  -4.1350000e+01
   4.1543718e+04  -4.2650000e+01
   4.1549587e+04  -4.0800000e+01
   4.1554528e+04  -4.2820000e+01
   4.1560464e+04  -4.2350000e+01
   4.1566599e+04  -4.4940000e+01
   4.1572892e+04  -4.4590000e+01
   4.1579133e+04  -4.2360000e+01
   4.1585721e+04  -4.1640000e+01
   4.1593850e+04  -4.1610000e+01
   4.1599392e+04  -4.1470000e+01
   4.1605776e+04  -4.2010000e+01
   4.1611562e+04  -4.0820000e+01
   4.1618664e+04  -3.9420000e+01
   4.1624330e+04  -4.1290000e+01
   4.1630308e+04  -4.3580000e+01
   4.1635238e+04  -3.9640000e+01
   4.1641588e+04  -4.1730000e+01
   4.1647078e+04  -4.3420000e+01
   4.1653649e+04  -4.1990000e+01
   4.1659755e+04  -4.3030000e+01
   4.1666233e+04  -4.1850000e+01
   4.1672521e+04  -4.2640000e+01
   4.1677237e+04  -3.9880000e+01
   4.1683364e+04  -4.2730000e+01
   4.1688746e+04  -4.5240000e+01
   4.1695793e+04  -4.1800000e+01
   4.1700724e+04  -4.1340000e+01
   4.1706482e+04  -4.3310000e+01
