# Supplementary material for: The anatomy of past abrupt warmings recorded in Greenland ice
Source: Nat Commun. 2021 Apr 8;12:2106. doi: 10.1038/s41467-021-22241-w (PMC8032679; doi:10.1038/s41467-021-22241-w)
Supplement: Supplementary file 8 — Supplementary Code 1 [file 41467_2021_22241_MOESM8_ESM.zip › SupplementaryCode1/NEEM_Na_14e_onset.txt]

54070	13.187
54071	13.980
54072	17.078
54073	26.605
54074	25.688
54075	33.294
54076	29.832
54077	20.554
54078	22.328
54079	19.819
54080	22.171
54081	23.126
54082	25.271
54083	28.854
54084	26.363
54085	29.321
54086	27.370
54087	26.561
54088	18.489
54089	12.853
54090	13.669
54091	28.844
54092	22.560
54093	22.759
54094	19.600
54095	19.244
54096	15.932
54097	12.024
54098	11.161
54099	13.203
54100	20.759
54101	29.085
54102	24.646
54103	29.817
54104	37.247
54105	32.563
54106	22.866
54107	17.071
54108	23.315
54109	35.635
54110	40.567
54111	32.732
54112	21.390
54113	17.543
54114	21.377
54115	20.016
54116	17.760
54117	18.943
54118	24.158
54119	23.741
54120	23.091
54121	22.455
54122	21.377
54123	18.562
54124	17.808
54125	16.886
54126	15.145
54127	18.559
54128	23.760
54129	19.326
54130	26.052
54131	25.577
54132	20.199
54133	29.377
54134	35.903
54135	30.972
54136	36.708
54137	52.599
54138	42.513
54139	25.650
54140	20.622
54141	22.043
54142	26.492
54143	25.640
54144	28.484
54145	38.896
54146	35.854
54147	28.517
54148	25.819
54149	24.132
54150	29.031
54151	38.774
54152	39.140
54153	39.447
54154	41.157
54155	41.904
54156	33.396
54157	35.817
54158	40.523
54159	65.330
54160	64.869
54161	48.856
54162	NaN
54163	NaN
54164	NaN
54165	NaN
54166	NaN
54167	NaN
54168	NaN
54169	NaN
54170	36.426
54171	25.935
54172	26.030
54173	17.804
54174	14.574
54175	16.532
54176	22.312
54177	28.688
54178	32.981
54179	30.132
54180	31.659
54181	39.115
54182	22.656
54183	26.141
54184	28.535
54185	27.980
54186	20.434
54187	15.506
54188	21.540
54189	28.808
54190	27.522
54191	23.925
54192	24.193
54193	21.584
54194	18.725
54195	27.424
54196	23.721
54197	20.652
54198	32.376
54199	43.883
54200	31.229
54201	29.733
54202	31.513
54203	27.080
54204	17.844
54205	15.589
54206	26.691
54207	42.666
54208	47.112
54209	38.970
54210	34.028
54211	46.211
54212	49.873
54213	39.944
54214	39.431
54215	42.665
54216	61.075
54217	66.641
54218	38.782
54219	65.894
54220	129.752
54221	137.227
54222	128.499
54223	95.138
54224	71.460
54225	59.887
54226	64.499
54227	98.836
54228	129.440
54229	143.465
54230	132.372
54231	105.591
54232	90.279
54233	72.198
54234	57.904
54235	51.973
54236	42.738
54237	41.406
54238	60.355
54239	80.764
54240	81.841
54241	79.657
54242	93.059
54243	113.928
54244	106.502
54245	74.493
54246	57.095
54247	54.048
54248	53.324
54249	68.036
54250	92.210
54251	87.067
54252	64.297
54253	52.878
54254	56.277
54255	73.165
54256	101.517
54257	105.181
54258	91.910
54259	87.622
54260	109.908
54261	137.732
54262	118.388
54263	68.444
54264	46.946
54265	38.824
54266	34.596
54267	44.197
54268	45.528
54269	52.525
54270	71.628
54271	NaN
54272	NaN
54273	NaN
54274	NaN
54275	NaN
54276	NaN
54277	NaN
54278	98.590
54279	101.888
54280	106.204
54281	101.109
54282	91.080
54283	78.921
54284	76.731
54285	76.999
54286	67.723
54287	62.778
54288	68.203
54289	71.331
54290	67.776
54291	63.334
54292	60.431
54293	63.849
54294	77.718
54295	76.258
54296	74.872
54297	82.931
54298	96.201
54299	116.718
54300	118.004
54301	88.458
54302	60.127
54303	41.835
54304	34.230
54305	50.103
54306	77.316
54307	83.942
54308	73.991
54309	57.071
54310	55.543
54311	69.164
54312	87.256
54313	83.544
54314	73.635
54315	58.416
54316	37.594
54317	41.968
54318	66.258
54319	86.938
54320	71.024
54321	56.721
54322	61.865
54323	63.611
54324	50.330
54325	44.404
54326	46.343
54327	66.898
54328	69.818
54329	72.590
54330	76.513
54331	63.175
54332	64.610
54333	76.987
54334	65.830
54335	46.141
54336	48.661
54337	49.837
54338	66.507
54339	85.106
54340	84.667
54341	58.608
54342	56.584
54343	73.148
54344	78.303
54345	79.409
54346	70.628
54347	54.220
54348	40.414
54349	40.609
54350	42.954
54351	53.011
54352	71.725
54353	117.781
54354	130.887
54355	90.507
54356	57.246
54357	59.641
54358	70.833
54359	57.369
54360	43.739
54361	43.430
54362	52.591
54363	61.916
54364	62.593
54365	68.856
54366	72.074
54367	56.602
54368	60.357
54369	71.248
54370	70.557
54371	59.159
54372	45.752
54373	44.528
54374	68.166
54375	92.185
54376	92.518
54377	99.896
54378	110.693
54379	112.642
54380	101.394
54381	85.167
54382	73.227
54383	77.285
54384	80.608
54385	65.775
54386	48.019
54387	54.291
54388	88.881
54389	118.740
54390	118.261
54391	102.212
54392	85.336
54393	74.361
54394	64.574
54395	48.648
54396	31.887
54397	23.911
54398	22.220
54399	36.141
54400	97.158
54401	116.734
54402	100.256
54403	89.500
54404	92.633
54405	95.508
54406	83.849
54407	72.409
54408	67.648
54409	69.673
54410	76.092
54411	72.900
54412	67.596
54413	59.311
54414	46.576
54415	48.118
54416	64.660
54417	77.462
54418	65.984
54419	51.870
54420	49.597
54421	52.464
54422	51.363
54423	NaN
54424	NaN
54425	NaN
54426	NaN
54427	NaN
54428	NaN
54429	68.897
54430	52.891
54431	46.496
54432	61.412
54433	67.047
54434	64.177
54435	60.854
54436	62.786
54437	63.431
54438	64.731
54439	77.521
54440	80.010
54441	69.643
54442	63.400
54443	67.486
54444	75.822
54445	99.066
54446	124.882
54447	133.651
54448	132.823
54449	125.784
54450	118.931
54451	102.017
54452	72.988
54453	57.075
54454	57.125
54455	70.599
54456	92.632
54457	109.696
54458	104.024
54459	92.275
54460	79.606
54461	71.769
54462	79.166
54463	62.809
54464	48.620
54465	48.225
54466	58.752
54467	75.841
54468	85.393
54469	83.298
54470	82.837
