# Supplementary material for: The anatomy of past abrupt warmings recorded in Greenland ice
Source: Nat Commun. 2021 Apr 8;12:2106. doi: 10.1038/s41467-021-22241-w (PMC8032679; doi:10.1038/s41467-021-22241-w)
Supplement: Supplementary file 8 — Supplementary Code 1 [file 41467_2021_22241_MOESM8_ESM.zip › SupplementaryCode1/private/kde2d.m]

function [bandwidth,density,X,Y]=kde2d(data,n,MIN_XY,MAX_XY,EffectiveSampleSize)
%% fast and accurate state-of-the-art bivariate kernel density estimator with diagonal bandwidth matrix. 
%
% The kernel is assumed to be Gaussian. The two bandwidth parameters are 
% chosen optimally without ever using/assuming a parametric model for the data or any "rules of thumb".
% Unlike many other procedures, this one is immune to accuracy failures in the estimation of
% multimodal densities with widely separated modes (see examples).
%
% Usage: [bandwidth,density,X,Y]=kde2d(data,n[,MIN_XY,MAX_XY,EffectiveSampleSize])
%
% INPUTS: data - an N by 2 array with continuous data
%            n - size of the n by n grid over which the density is computed
%                n has to be a power of 2, otherwise n=2^ceil(log2(n));
%                the default value is 2^8;
% MIN_XY,MAX_XY- limits of the bounding box over which the density is computed;
%                the format is:
%                MIN_XY=[lower_Xlim,lower_Ylim]
%                MAX_XY=[upper_Xlim,upper_Ylim].
%                The dafault limits are computed as:
%                MAX=max(data,[],1); MIN=min(data,[],1); Range=MAX-MIN;
%                MAX_XY=MAX+Range/4; MIN_XY=MIN-Range/4;
% [EffectiveSampleSize]- allows you to choose a smaller effective sample
%                size than the number of points in data.
% OUTPUT: bandwidth - a row vector with the two optimal
%                     bandwidths for a bivaroate Gaussian kernel;
%                     the format is:
%                     bandwidth=[bandwidth_X, bandwidth_Y];
%          density  - an n by n matrix containing the density values over the n by n grid;
%                     density is not computed unless the function is asked for such an output;
%              X,Y  - the meshgrid over which the variable "density" has been computed;
%                     the intended usage is as follows:
%                     surf(X,Y,density)
% Example (simple Gaussian mixture)
% clear all
%   % generate a Gaussian mixture with distant modes
%   data=[randn(500,2);
%       randn(500,1)+3.5, randn(500,1);];
%   % call the routine
%     [bandwidth,density,X,Y]=kde2d(data);
%   % plot the data and the density estimate
%     contour3(X,Y,density,50), hold on
%     plot(data(:,1),data(:,2),'r.','MarkerSize',5)
%
% Example (Gaussian mixture with distant modes):
%
% clear all
%  % generate a Gaussian mixture with distant modes
%  data=[randn(100,1), randn(100,1)/4;
%      randn(100,1)+18, randn(100,1);
%      randn(100,1)+15, randn(100,1)/2-18;];
%  % call the routine
%    [bandwidth,density,X,Y]=kde2d(data);
%  % plot the data and the density estimate
%  surf(X,Y,density,'LineStyle','none'), view([0,60])
%  colormap hot, hold on, alpha(.8)
%  set(gca, 'color', 'blue');
%  plot(data(:,1),data(:,2),'w.','MarkerSize',5)
%
% Example (Sinusoidal density):
%
% clear all
%   X=rand(1000,1); Y=sin(X*10*pi)+randn(size(X))/3; data=[X,Y];
%  % apply routine
%  [bandwidth,density,X,Y]=kde2d(data);
%  % plot the data and the density estimate
%  surf(X,Y,density,'LineStyle','none'), view([0,70])
%  colormap hot, hold on, alpha(.8)
%  set(gca, 'color', 'blue');
%  plot(data(:,1),data(:,2),'w.','MarkerSize',5)
%
% Notes: If you have a more accurate density estimator
%        (as measured by which routine attains the smallest
%         L_2 distance between the estimate and the true density) or you have
%        problems running this code, please email me at botev@maths.uq.edu.au
%

% 
%        This version has been modified by Aslak Grinsted to allow effective
%        sample size adjustment to the bandwidth calculation.
%

%LICENSE:
% Copyright (c) 2015, Dr. Zdravko Botev
% All rights reserved.
% 
% Redistribution and use in source and binary forms, with or without
% modification, are permitted provided that the following conditions are
% met:
% 
%     * Redistributions of source code must retain the above copyright
%       notice, this list of conditions and the following disclaimer.
%     * Redistributions in binary form must reproduce the above copyright
%       notice, this list of conditions and the following disclaimer in
%       the documentation and/or other materials provided with the distribution
%     * Neither the name of the The University of New South Wales nor the names
%       of its contributors may be used to endorse or promote products derived
%       from this software without specific prior written permission.
% 
% THIS SOFTWARE IS PROVIDED BY THE COPYRIGHT HOLDERS AND CONTRIBUTORS "AS IS"
% AND ANY EXPRESS OR IMPLIED WARRANTIES, INCLUDING, BUT NOT LIMITED TO, THE
% IMPLIED WARRANTIES OF MERCHANTABILITY AND FITNESS FOR A PARTICULAR PURPOSE
% ARE DISCLAIMED. IN NO EVENT SHALL THE COPYRIGHT OWNER OR CONTRIBUTORS BE
% LIABLE FOR ANY DIRECT, INDIRECT, INCIDENTAL, SPECIAL, EXEMPLARY, OR
% CONSEQUENTIAL DAMAGES (INCLUDING, BUT NOT LIMITED TO, PROCUREMENT OF
% SUBSTITUTE GOODS OR SERVICES; LOSS OF USE, DATA, OR PROFITS; OR BUSINESS
% INTERRUPTION) HOWEVER CAUSED AND ON ANY THEORY OF LIABILITY, WHETHER IN
% CONTRACT, STRICT LIABILITY, OR TORT (INCLUDING NEGLIGENCE OR OTHERWISE)
% ARISING IN ANY WAY OUT OF THE USE OF THIS SOFTWARE, EVEN IF ADVISED OF THE
% POSSIBILITY OF SUCH DAMAGE.

%  Reference: Z. I. Botev, J. F. Grotowski and D. P. Kroese
%             "KERNEL DENSITY ESTIMATION VIA DIFFUSION" ,Submitted to the
%             Annals of Statistics, 2009
if nargin<2
    n=2^8;
end
n=2^ceil(log2(n)); % round up n to the next power of 2;
N=size(data,1);
if (nargin<3), MIN_XY=[], end
if (nargin<4), MAX_XY=[], end
if isempty(MIN_XY)||isempty(MAX_XY)
    MAX=max(data,[],1); MIN=min(data,[],1); Range=MAX-MIN;
    if isempty(MAX_XY),MAX_XY=MAX+Range/4; end
    if isempty(MIN_XY),MIN_XY=MIN-Range/4; end
end
scaling=MAX_XY-MIN_XY;
if N<=size(data,2)
    error('data has to be an N by 2 array where each row represents a two dimensional observation')
end
transformed_data=(data-repmat(MIN_XY,N,1))./repmat(scaling,N,1);
if nargin>=5
    if EffectiveSampleSize>N
        error('EffectiveSampleSize>size(Data,1)')
    end
    N=EffectiveSampleSize; 
end
%bin the data uniformly using regular grid;
initial_data=ndhist(transformed_data,n);
% discrete cosine transform of initial data
a= dct2d(initial_data);
% now compute the optimal bandwidth^2
I=(0:n-1).^2; A2=a.^2;

t_star=fzero( @(t)(t-evolve(t)),[0,0.1]);

p_02=func([0,2],t_star);p_20=func([2,0],t_star); p_11=func([1,1],t_star);
t_y=(p_02^(3/4)/(4*pi*N*p_20^(3/4)*(p_11+sqrt(p_20*p_02))))^(1/3);
t_x=(p_20^(3/4)/(4*pi*N*p_02^(3/4)*(p_11+sqrt(p_20*p_02))))^(1/3);
% smooth the discrete cosine transform of initial data using t_star
a_t=exp(-(0:n-1)'.^2*pi^2*t_x/2)*exp(-(0:n-1).^2*pi^2*t_y/2).*a;
% now apply the inverse discrete cosine transform
if nargout>1
    density=idct2d(a_t)*(numel(a_t)/prod(scaling));
    [X,Y]=meshgrid(MIN_XY(1):scaling(1)/(n-1):MAX_XY(1),MIN_XY(2):scaling(2)/(n-1):MAX_XY(2));
end
bandwidth=sqrt([t_x,t_y]).*scaling;

%#######################################
    function  [out,time]=evolve(t)
        Sum_func = func([0,2],t) + func([2,0],t) + 2*func([1,1],t);
        time=(2*pi*N*Sum_func)^(-1/3);
        out=(t-time)/time;
    end
%#######################################
    function out=func(s,t)
        if sum(s)<=4
            Sum_func=func([s(1)+1,s(2)],t)+func([s(1),s(2)+1],t); const=(1+1/2^(sum(s)+1))/3;
            time=(-2*const*K(s(1))*K(s(2))/N/Sum_func)^(1/(2+sum(s)));
            out=psi(s,time);
        else
            out=psi(s,t);
        end
        
    end
%#######################################
    function out=psi(s,Time)
        % s is a vector
        w=exp(-I*pi^2*Time).*[1,.5*ones(1,length(I)-1)];
        wx=w.*(I.^s(1));
        wy=w.*(I.^s(2));
        out=(-1)^sum(s)*(wy*A2*wx')*pi^(2*sum(s));
    end
%#######################################
    function out=K(s)
        out=(-1)^s*prod((1:2:2*s-1))/sqrt(2*pi);
    end
%#######################################
    function data=dct2d(data)
        % computes the 2 dimensional discrete cosine transform of data
        % data is an nd cube
        [nrows,ncols]= size(data);
        if nrows~=ncols
            error('data is not a square array!')
        end
        % Compute weights to multiply DFT coefficients
        w = [1;2*(exp(-i*(1:nrows-1)*pi/(2*nrows))).'];
        weight=w(:,ones(1,ncols));
        data=dct1d(dct1d(data)')';
        function transform1d=dct1d(x)
            
            % Re-order the elements of the columns of x
            x = [ x(1:2:end,:); x(end:-2:2,:) ];
            
            % Multiply FFT by weights:
            transform1d = real(weight.* fft(x));
        end
    end
%#######################################
    function data = idct2d(data)
        % computes the 2 dimensional inverse discrete cosine transform
        [nrows,ncols]=size(data);
        % Compute wieghts
        w = exp(i*(0:nrows-1)*pi/(2*nrows)).';
        weights=w(:,ones(1,ncols));
        data=idct1d(idct1d(data)');
        function out=idct1d(x)
            y = real(ifft(weights.*x));
            out = zeros(nrows,ncols);
            out(1:2:nrows,:) = y(1:nrows/2,:);
            out(2:2:nrows,:) = y(nrows:-1:nrows/2+1,:);
        end
    end
%#######################################
    function binned_data=ndhist(data,M)
        % this function computes the histogram
        % of an n-dimensional data set;
        % 'data' is nrows by n columns
        % M is the number of bins used in each dimension
        % so that 'binned_data' is a hypercube with
        % size length equal to M;
        [nrows,ncols]=size(data);
        bins=zeros(nrows,ncols);
        for i=1:ncols
            [dum,bins(:,i)] = histc(data(:,i),[0:1/M:1],1);
            bins(:,i) = min(bins(:,i),M);
        end
        % Combine the  vectors of 1D bin counts into a grid of nD bin
        % counts.
        binned_data = accumarray(bins(all(bins>0,2),:),1/nrows,M(ones(1,ncols)));
    end


end
