# Supplementary material for: The anatomy of past abrupt warmings recorded in Greenland ice
Source: Nat Commun. 2021 Apr 8;12:2106. doi: 10.1038/s41467-021-22241-w (PMC8032679; doi:10.1038/s41467-021-22241-w)
Supplement: Supplementary file 8 — Supplementary Code 1 [file 41467_2021_22241_MOESM8_ESM.zip › SupplementaryCode1/logLikeNonUniform.m]

function logL=logLikeNonUniform(residuals, tau, sigma,dt,sq_uncorrsigma)

lognormpdf = @(x,mu,sigma)-0.5*((x-mu)./sigma).^2  -log(sqrt(2*pi).*sigma);

q=4;
logL=lognormpdf(residuals(1:end-1), residuals(2:end).*exp(-dt/tau) ,sqrt( sigma^2.*(1-exp(-2*dt/tau)) + sq_uncorrsigma) );
logL=sum(logL)+lognormpdf(residuals(end),0,sigma);


% Forward time
%logL=lognormpdf(residuals(2:end), residuals(1:end-1).*exp(-dt/tau) ,sqrt( sigma^2.*(1-exp(-2*dt/tau)) + sq_uncorrsigma) );
%logL=sum(logL)+lognormpdf(residuals(1),0,sigma);
