# Supplementary material for: The anatomy of past abrupt warmings recorded in Greenland ice
Source: Nat Commun. 2021 Apr 8;12:2106. doi: 10.1038/s41467-021-22241-w (PMC8032679; doi:10.1038/s41467-021-22241-w)
Supplement: Supplementary file 8 — Supplementary Code 1 [file 41467_2021_22241_MOESM8_ESM.zip › SupplementaryCode1/NGRIP_excess_8c_onset.txt]

37996.0	5.56
37997.4	5.55
37998.5	7.74
37999.8	7.93
38001.4	4.42
38003.2	5.47
38005.1	5.14
38007.5	6.19
38009.0	4.04
38011.1	7.51
38012.5	5.04
38014.5	7.75
38016.7	11.49
38018.0	8.72
38019.8	7.85
38021.2	8.18
38022.6	6.89
38024.4	7.61
38026.2	4.69
38027.5	7.34
38029.0	8.13
38031.0	6.04
38032.4	8.43
38034.0	5.26
38035.4	8.34
38036.5	8.15
38037.7	6.57
38039.9	5.82
38042.2	8.11
38044.2	7.44
38045.5	9.33
38046.8	7.06
38048.8	6.81
38050.3	11.08
38052.0	9.90
38053.4	9.13
38054.8	7.24
38056.4	6.61
38057.5	8.03
38058.5	7.14
38059.5	10.54
38060.9	7.91
38062.7	11.85
38063.9	5.89
38065.8	9.31
38067.7	5.91
38069.3	9.12
38070.6	11.80
38072.5	3.21
38074.1	4.90
38075.6	7.13
38077.0	6.47
38078.4	5.64
38079.9	5.33
38081.0	7.90
38083.2	4.13
38084.9	7.68
38086.9	10.14
38088.0	10.49
38089.7	9.29
38091.8	6.49
38093.8	5.50
38095.2	9.40
38096.5	3.86
38098.0	8.88
38100.1	9.70
38101.6	7.10
38103.2	8.06
38104.5	7.90
38106.1	5.07
38107.5	6.02
38108.6	10.26
38110.2	5.81
38111.9	8.29
38113.4	7.71
38114.6	5.30
38115.8	10.09
38117.6	6.95
38119.1	6.99
38120.5	6.85
38122.0	7.31
38123.8	8.39
38126.0	7.20
38127.1	6.13
38128.6	4.60
38130.3	5.85
38131.5	6.93
38132.9	6.08
38134.2	6.15
38135.3	3.31
38136.4	3.57
38137.7	4.96
38139.1	5.22
38140.7	7.60
38141.8	6.60
38143.3	4.58
38144.8	7.24
38146.4	6.28
38148.2	6.20
38149.5	3.27
38150.9	5.28
38152.4	6.65
38154.3	5.77
38155.8	5.54
38157.4	6.40
38159.0	5.56
38161.2	3.60
38162.8	5.94
38164.1	6.21
38165.4	7.94
38166.7	5.91
38168.1	7.20
38169.2	6.67
38170.7	5.12
38172.5	5.50
38173.9	7.49
38175.7	4.74
38177.5	5.17
38179.4	4.31
38181.2	6.96
38182.6	5.78
38183.9	6.14
38185.9	6.59
38187.5	4.11
38189.4	5.74
38191.4	4.79
38192.9	8.63
38194.2	4.36
38196.4	5.57
38197.9	6.41
38199.2	8.30
38200.8	4.82
38203.0	6.80
38204.7	6.23
38206.3	6.95
38208.0	8.22
38209.6	3.61
38211.5	4.40
38212.9	4.26
38215.0	5.23
38217.1	7.93
38220.2	7.98
38222.9	10.45
38225.3	10.10
38228.2	9.13
38231.1	9.96
38232.9	10.03
38236.3	8.31
38239.2	14.67
38242.7	8.00
38245.2	8.70
38248.6	10.40
38250.8	9.72
38254.3	8.87
38257.5	10.38
38260.9	11.10
38263.7	11.45
38267.6	12.16
38270.8	5.91
38274.0	9.01
38277.1	9.15
38280.3	8.55
38283.8	10.17
38286.9	9.35
38289.9	12.69
38293.7	9.29
38296.5	7.45
38299.8	5.78
38301.7	10.79
38304.6	10.11
38306.8	9.70
38309.5	9.03
38312.0	10.19
38314.6	10.01
38318.5	5.98
38321.5	10.56
38324.3	8.32
38327.2	10.41
38330.3	9.62
38333.1	9.42
38336.4	10.44
38338.9	11.21
38342.1	9.87
38344.0	10.15
38347.1	13.88
38350.2	14.85
38353.0	9.48
38356.1	11.38
38358.7	10.30
38362.5	12.12
38366.5	9.73
38369.3	12.95
38372.2	8.91
38376.0	10.58
38378.3	7.60
38381.8	8.82
38384.8	9.91
38388.9	11.99
38391.8	10.32
38395.6	12.58
38399.0	7.68
38402.5	9.79
38405.9	11.66
38409.4	11.99
38412.8	9.56
38415.9	11.58
38419.7	9.38
38423.4	10.02
38426.4	10.65
38429.9	13.51
38433.5	7.15
38436.7	8.18
38439.2	10.96
38441.6	8.77
38445.5	8.50
38448.9	12.27
38452.2	6.70
38454.8	9.68
38457.7	8.03
38460.5	9.16
38464.3	9.08
38467.4	13.13
